# Supplementary material for: Metagenomics Study Reveals Changes in Gut Microbiota in Centenarians: A Cohort Study of Hainan Centenarians
Source: Front Microbiol. 2020 Jul 2;11:1474. doi: 10.3389/fmicb.2020.01474 (PMC7343713; doi:10.3389/fmicb.2020.01474)
Supplement: Supplementary file 2 [file Table_1.XLSX]

## Sheet: S1.sample info.(death or alive)
name	序号	gentle	Death/Alive	21 months	17	16	15	14	13	12	11	10	9	8	7	6	5	4	3	2	1
24.陈娇女	1	Female	Death					24-1-C				24-2-C			24-3-C			24-4-C			24-5-C
90.陈月秀	2	Female	Death					90-1-C													90-5-C
75.曾德爱	3	Female	Death															75-1-C		75-2-C
7.颜兰凤	4	Female	Death												7-1-C					7-2-C
1.黄月金	5	Female	Death												1-1-C					1-2-C
14.王月琼	6	Female	Death					14-1-C					14-2-C			14-3-C			14-4-C
53.王韩月	7	Female	Death							53-1-C			53-2-C						53-4-C
X.吴丕谟	8	Male	Death													10M-3-C			10M-4-C
26.黎彩柳	9	Female	Death										26-1-C			26-2-C			26-3-C
39.李孟芳	10	Female	Death													39-1-C			39-2-C
48.黎爱女	11	Female	Death													48-1-C			48-2-C
12.李博义	12	Male	Death											12M-1-C					12M-2-C
8.杜如桂	13	Male	Death											8-1-C					8-2-C
18.冯君贤	14	Male	Death															18-1-C
33.陈守纪	15	Male	Death					33-2-C										33-5-C
85.庄元成	16	Male	Death		85-1-C													85-5-C
112.王美桃	17	Female	Death			112-1-C												112-5-C
6.李玉琼	18	Female	Death														6-1-C
4.李琼英	19	Female	Death				4-1-C					4-2-C			4-3-C
30.王尾乾	20	Female	Death									30-1-C			30-2-C
54.陈志皇	54	Male	Alive						54-1-C
70.陈秋爱	51	Female	Alive									70-2-C
99.王琼芳	9	Female	Alive						99-1-C												99-5-C
128.王爱生	20	Female	Alive						128-1-C												128-5-C
83.周宏魁	1	Male	Alive						83-1-C												83-5-C
84.吴保贵	2	Female	Alive						84-1-C												84-5-C
86.许卜秀	3	Female	Alive						86-1-C												86-5-C
88.李开花	4	Female	Alive						88-1-C
91.王丽英	5	Female	Alive						91-1-C												91-5-C
93.王不二（双百寡）	6	Female	Alive						93-1-C
97.王焕斗	7	Male	Alive						97-1-C												97-5-C
98.杨玉桂	8	Female	Alive						98-1-C												98-5-C
100.倪文川	10	Male	Alive						100-1-C												100-5-C
102.钟送短	11	Female	Alive						102-1-C												102-5-C
105.符不苦	12	Female	Alive						105-1-C												105-5-C
111.谢奉启	13	Male	Alive						111-1-C												111-5-C
116.钟不宾	14	Female	Alive						116-1-C												116-5-C
117.曾吊兰	15	Female	Alive						117-1-C												117-5-C
120.刘玉锦	16	Female	Alive						120-1-C												120-5-C
122.王桂兰	17	Female	Alive						122-1-C												122-5-C
123.王金花	18	Female	Alive						123-1-C												123-5-C
124.王玉娥	19	Female	Alive						124-1-C												124-5-C
129.王玉婵	21	Female	Alive						129-1-C												129-5-C
131.王玉容	22	Female	Alive						131-1-C												131-5-C
132.符兰秋	23	Female	Alive						132-1-C												132-5-C
136.王玉梅	24	Female	Alive						136-1-C												136-5-C
140.王桂连	25	Female	Alive						140-1-C												140-5-C
143.陈玉梅	26	Female	Alive						143-1-C												143-5-C
145.王安青	27	Male	Alive						145-1-C												145-5-C
151.邹兰发	28	Female	Alive						151-1-C												151-5-C
154.庞文雅	29	Male	Alive						154-1-C												154-5-C
155.王美桂	30	Female	Alive						155-1-C												155-5-C
158.庞玉莲	31	Female	Alive						158-1-C												158-5-C
160.吴玉黄	32	Female	Alive						160-1-C												160-5-C
161.吴桂丽	33	Female	Alive						161-1-C												161-5-C
3.陆金兰	34	Female	Alive						3-1-C			3-2-C			3-3-C			3-4-C			3-5-C
9.王克运	35	Male	Alive						9-1-C			9-2-C			9-3-C			9-4-C			9-5-C
12.姜梅风（双百）	36	Female	Alive						12F-1-C			12F-2-C			12F-3-C			12F-4-C			12F-5-C
15.王玉花	37	Female	Alive						15-1-C			15-2-C			15-3-C			15-4-C			15-5-C
28.陈石莲	38	Female	Alive						28-1-C			28-2-C			28-3-C			28-4-C			28-5-C
38.何秀带	39	Female	Alive						38-1-C			38-2-C			38-3-C			38-4-C			38-5-C
44.王二香（双百姐姐）	40	Female	Alive						44-1-C			44-2-C			44-3-C			44-4-C			44-5-C
45.王英妹	41	Female	Alive						45-1-C			45-2-C			45-3-C			45-4-C			45-5-C
47.李振妃	42	Female	Alive						47-1-C			47-2-C			47-3-C			47-4-C			47-5-C
73.刘月香（双百寡）	43	Female	Alive						73-1-C			73-2-C			73-3-C			73-4-C			73-5-C
77.王垂贵	44	Male	Alive						77-1-C			77-2-C			77-3-C			77-4-C			77-5-C
52.羊福南	45	Female	Alive						52-1-C			52-2-C						52-4-C			52-5-C
36.许月养	46	Female	Alive						36-1-C			36-2-C						36-4-C			36-5-C
32.陈坚女（双百）	47	Female	Alive						32-1-C						32-3-C			32-4-C			32-5-C
41.符延魁	48	Male	Alive						41-1-C						41-3-C			41-4-C			41-5-C
x.李瑞香（双百）	49	Female	Alive												10F-3-C			10F-4-C			10F-5-C
71.王培女	50	Female	Alive									71-2-C			71-3-C
13.张秀花	52	Female	Alive						13-1-C
25.郑尾带	53	Female	Alive						25-1-C
69.郑应莲	55	Female	Alive						69-1-C

## Sheet: S2.sample cutting
Death/Alive	Time before Death(month)	sample	cut0-2 vs cut3-17		cut0-3 vs cut4-17		cut0-4 vs cut5-17		cut0-5 vs cut6-17		cut0-6 vs cut7-17		cut0-7 vs cut8-17		cut0-8 vs cut9-17		cut0-9 vs cut10-17		cut0-10 vs cut11-17		cut0-11 vs cut12-17		cut0-14 vs cut15-17		PreDeath0-6vs PreDeath7-12vsPreDeath13-17		PreDeath0-6vs PreDeath7-17		PreDeath0-7vs PreDeath8-17		Jonckheere-Terpstra		cut0-6 vs cut7-17
death	1	24-5-C		cut0-2		cut0-3		cut0-4		cut0-5		cut0-6		cut0-7		cut0-8		cut0-9		cut0-10		cut0-11		cut0-14		PreDeath0-6		PreDeath0-6		PreDeath0-7		PreDeath0-3		cut0-6
death	1	90-5-C		cut0-2		cut0-3		cut0-4		cut0-5		cut0-6		cut0-7		cut0-8		cut0-9		cut0-10		cut0-11		cut0-14		PreDeath0-6		PreDeath0-6		PreDeath0-7		PreDeath0-3		cut0-6
death	2	75-2-C		cut0-2		cut0-3		cut0-4		cut0-5		cut0-6		cut0-7		cut0-8		cut0-9		cut0-10		cut0-11		cut0-14		PreDeath0-6		PreDeath0-6		PreDeath0-7		PreDeath0-3		cut0-6
death	2	7-2-C		cut0-2		cut0-3		cut0-4		cut0-5		cut0-6		cut0-7		cut0-8		cut0-9		cut0-10		cut0-11		cut0-14		PreDeath0-6		PreDeath0-6		PreDeath0-7		PreDeath0-3		cut0-6
death	2	1-2-C		cut0-2		cut0-3		cut0-4		cut0-5		cut0-6		cut0-7		cut0-8		cut0-9		cut0-10		cut0-11		cut0-14		PreDeath0-6		PreDeath0-6		PreDeath0-7		PreDeath0-3		cut0-6
death	3	14-4-C		cut3-17		cut0-3		cut0-4		cut0-5		cut0-6		cut0-7		cut0-8		cut0-9		cut0-10		cut0-11		cut0-14		PreDeath0-6		PreDeath0-6		PreDeath0-7		PreDeath0-3		cut0-6
death	3	53-4-C		cut3-17		cut0-3		cut0-4		cut0-5		cut0-6		cut0-7		cut0-8		cut0-9		cut0-10		cut0-11		cut0-14		PreDeath0-6		PreDeath0-6		PreDeath0-7		PreDeath0-3		cut0-6
death	3	10M-4-C		cut3-17		cut0-3		cut0-4		cut0-5		cut0-6		cut0-7		cut0-8		cut0-9		cut0-10		cut0-11		cut0-14		PreDeath0-6		PreDeath0-6		PreDeath0-7		PreDeath0-3		cut0-6
death	3	26-3-C		cut3-17		cut0-3		cut0-4		cut0-5		cut0-6		cut0-7		cut0-8		cut0-9		cut0-10		cut0-11		cut0-14		PreDeath0-6		PreDeath0-6		PreDeath0-7		PreDeath0-3		cut0-6
death	3	39-2-C		cut3-17		cut0-3		cut0-4		cut0-5		cut0-6		cut0-7		cut0-8		cut0-9		cut0-10		cut0-11		cut0-14		PreDeath0-6		PreDeath0-6		PreDeath0-7		PreDeath0-3		cut0-6
death	3	48-2-C		cut3-17		cut0-3		cut0-4		cut0-5		cut0-6		cut0-7		cut0-8		cut0-9		cut0-10		cut0-11		cut0-14		PreDeath0-6		PreDeath0-6		PreDeath0-7		PreDeath0-3		cut0-6
death	3	12M-2-C		cut3-17		cut0-3		cut0-4		cut0-5		cut0-6		cut0-7		cut0-8		cut0-9		cut0-10		cut0-11		cut0-14		PreDeath0-6		PreDeath0-6		PreDeath0-7		PreDeath0-3		cut0-6
death	3	8-2-C		cut3-17		cut0-3		cut0-4		cut0-5		cut0-6		cut0-7		cut0-8		cut0-9		cut0-10		cut0-11		cut0-14		PreDeath0-6		PreDeath0-6		PreDeath0-7		PreDeath0-3		cut0-6
alive	.	83-5-C		cut3-17		cut4-17
alive	.	84-5-C		cut3-17		cut4-17
alive	.	86-5-C		cut3-17		cut4-17
alive	.	91-5-C		cut3-17		cut4-17
alive	.	97-5-C		cut3-17		cut4-17
alive	.	98-5-C		cut3-17		cut4-17
alive	.	100-5-C		cut3-17		cut4-17
alive	.	102-5-C		cut3-17		cut4-17
alive	.	105-5-C		cut3-17		cut4-17
alive	.	111-5-C		cut3-17		cut4-17
alive	.	116-5-C		cut3-17		cut4-17
alive	.	117-5-C		cut3-17		cut4-17
alive	.	120-5-C		cut3-17		cut4-17
alive	.	122-5-C		cut3-17		cut4-17
alive	.	123-5-C		cut3-17		cut4-17
alive	.	124-5-C		cut3-17		cut4-17
alive	.	129-5-C		cut3-17		cut4-17
alive	.	131-5-C		cut3-17		cut4-17
alive	.	132-5-C		cut3-17		cut4-17
alive	.	136-5-C		cut3-17		cut4-17
alive	.	140-5-C		cut3-17		cut4-17
alive	.	143-5-C		cut3-17		cut4-17
alive	.	145-5-C		cut3-17		cut4-17
alive	.	151-5-C		cut3-17		cut4-17
alive	.	154-5-C		cut3-17		cut4-17
alive	.	155-5-C		cut3-17		cut4-17
alive	.	158-5-C		cut3-17		cut4-17
alive	.	160-5-C		cut3-17		cut4-17
alive	.	161-5-C		cut3-17		cut4-17
alive	.	3-5-C		cut3-17		cut4-17
alive	.	9-5-C		cut3-17		cut4-17
alive	.	12F-5-C		cut3-17		cut4-17
alive	.	15-5-C		cut3-17		cut4-17
alive	.	28-5-C		cut3-17		cut4-17
alive	.	38-5-C		cut3-17		cut4-17
alive	.	44-5-C		cut3-17		cut4-17
alive	.	45-5-C		cut3-17		cut4-17
alive	.	47-5-C		cut3-17		cut4-17
alive	.	73-5-C		cut3-17		cut4-17
alive	.	77-5-C		cut3-17		cut4-17
alive	.	52-5-C		cut3-17		cut4-17
alive	.	36-5-C		cut3-17		cut4-17
alive	.	32-5-C		cut3-17		cut4-17
alive	.	41-5-C		cut3-17		cut4-17
alive	.	10F-5-C		cut3-17		cut4-17
death	4	128-5-C		cut3-17		cut4-17
death	4	99-5-C		cut3-17		cut4-17
death	4	24-4-C		cut3-17		cut4-17		cut0-4		cut0-5		cut0-6		cut0-7		cut0-8		cut0-9		cut0-10		cut0-11		cut0-14		PreDeath0-6		PreDeath0-6		PreDeath0-7		PreDeath4-6		cut0-6
death	4	75-1-C		cut3-17		cut4-17		cut0-4		cut0-5		cut0-6		cut0-7		cut0-8		cut0-9		cut0-10		cut0-11		cut0-14		PreDeath0-6		PreDeath0-6		PreDeath0-7		PreDeath4-6		cut0-6
death	4	18-1-C		cut3-17		cut4-17		cut0-4		cut0-5		cut0-6		cut0-7		cut0-8		cut0-9		cut0-10		cut0-11		cut0-14		PreDeath0-6		PreDeath0-6		PreDeath0-7		PreDeath4-6		cut0-6
death	4	33-5-C		cut3-17		cut4-17		cut0-4		cut0-5		cut0-6		cut0-7		cut0-8		cut0-9		cut0-10		cut0-11		cut0-14		PreDeath0-6		PreDeath0-6		PreDeath0-7		PreDeath4-6		cut0-6
death	4	85-5-C		cut3-17		cut4-17		cut0-4		cut0-5		cut0-6		cut0-7		cut0-8		cut0-9		cut0-10		cut0-11		cut0-14		PreDeath0-6		PreDeath0-6		PreDeath0-7		PreDeath4-6		cut0-6
death	4	112-5-C		cut3-17		cut4-17		cut0-4		cut0-5		cut0-6		cut0-7		cut0-8		cut0-9		cut0-10		cut0-11		cut0-14		PreDeath0-6		PreDeath0-6		PreDeath0-7		PreDeath4-6		cut0-6
death	5	6-1-C		cut3-17		cut4-17		cut5-17		cut0-5		cut0-6		cut0-7		cut0-8		cut0-9		cut0-10		cut0-11		cut0-14		PreDeath0-6		PreDeath0-6		PreDeath0-7		PreDeath4-6		cut0-6
death	6	14-3-C		cut3-17		cut4-17		cut5-17		cut6-17		cut0-6		cut0-7		cut0-8		cut0-9		cut0-10		cut0-11		cut0-14		PreDeath0-6		PreDeath0-6		PreDeath0-7		PreDeath4-6		cut0-6
death	6	10M-3-C		cut3-17		cut4-17		cut5-17		cut6-17		cut0-6		cut0-7		cut0-8		cut0-9		cut0-10		cut0-11		cut0-14		PreDeath0-6		PreDeath0-6		PreDeath0-7		PreDeath4-6		cut0-6
death	6	26-2-C		cut3-17		cut4-17		cut5-17		cut6-17		cut0-6		cut0-7		cut0-8		cut0-9		cut0-10		cut0-11		cut0-14		PreDeath0-6		PreDeath0-6		PreDeath0-7		PreDeath4-6		cut0-6
death	6	39-1-C		cut3-17		cut4-17		cut5-17		cut6-17		cut0-6		cut0-7		cut0-8		cut0-9		cut0-10		cut0-11		cut0-14		PreDeath0-6		PreDeath0-6		PreDeath0-7		PreDeath4-6		cut0-6
death	6	48-1-C		cut3-17		cut4-17		cut5-17		cut6-17		cut0-6		cut0-7		cut0-8		cut0-9		cut0-10		cut0-11		cut0-14		PreDeath0-6		PreDeath0-6		PreDeath0-7		PreDeath4-6		cut0-6
death	7	24-3-C		cut3-17		cut4-17		cut5-17		cut6-17		cut7-17		cut0-7		cut0-8		cut0-9		cut0-10		cut0-11		cut0-14		PreDeath7-12		PreDeath7-17		PreDeath0-7		PreDeath7-12
death	7	7-1-C		cut3-17		cut4-17		cut5-17		cut6-17		cut7-17		cut0-7		cut0-8		cut0-9		cut0-10		cut0-11		cut0-14		PreDeath7-12		PreDeath7-17		PreDeath0-7		PreDeath7-12
death	7	1-1-C		cut3-17		cut4-17		cut5-17		cut6-17		cut7-17		cut0-7		cut0-8		cut0-9		cut0-10		cut0-11		cut0-14		PreDeath7-12		PreDeath7-17		PreDeath0-7		PreDeath7-12
death	7	4-3-C		cut3-17		cut4-17		cut5-17		cut6-17		cut7-17		cut0-7		cut0-8		cut0-9		cut0-10		cut0-11		cut0-14		PreDeath7-12		PreDeath7-17		PreDeath0-7		PreDeath7-12
death	7	30-2-C		cut3-17		cut4-17		cut5-17		cut6-17		cut7-17		cut0-7		cut0-8		cut0-9		cut0-10		cut0-11		cut0-14		PreDeath7-12		PreDeath7-17		PreDeath0-7		PreDeath7-12
alive	.	3-4-C		cut3-17		cut4-17		cut5-17		cut6-17		cut7-17		cut8-17																				cut7-17
alive	.	9-4-C		cut3-17		cut4-17		cut5-17		cut6-17		cut7-17		cut8-17																				cut7-17
alive	.	12F-4-C		cut3-17		cut4-17		cut5-17		cut6-17		cut7-17		cut8-17																				cut7-17
alive	.	15-4-C		cut3-17		cut4-17		cut5-17		cut6-17		cut7-17		cut8-17																				cut7-17
alive	.	28-4-C		cut3-17		cut4-17		cut5-17		cut6-17		cut7-17		cut8-17																				cut7-17
alive	.	38-4-C		cut3-17		cut4-17		cut5-17		cut6-17		cut7-17		cut8-17																				cut7-17
alive	.	44-4-C		cut3-17		cut4-17		cut5-17		cut6-17		cut7-17		cut8-17																				cut7-17
alive	.	45-4-C		cut3-17		cut4-17		cut5-17		cut6-17		cut7-17		cut8-17																				cut7-17
alive	.	47-4-C		cut3-17		cut4-17		cut5-17		cut6-17		cut7-17		cut8-17																				cut7-17
alive	.	73-4-C		cut3-17		cut4-17		cut5-17		cut6-17		cut7-17		cut8-17																				cut7-17
alive	.	77-4-C		cut3-17		cut4-17		cut5-17		cut6-17		cut7-17		cut8-17																				cut7-17
alive	.	52-4-C		cut3-17		cut4-17		cut5-17		cut6-17		cut7-17		cut8-17																				cut7-17
alive	.	36-4-C		cut3-17		cut4-17		cut5-17		cut6-17		cut7-17		cut8-17																				cut7-17
alive	.	32-4-C		cut3-17		cut4-17		cut5-17		cut6-17		cut7-17		cut8-17																				cut7-17
alive	.	41-4-C		cut3-17		cut4-17		cut5-17		cut6-17		cut7-17		cut8-17																				cut7-17
alive	.	10F-4-C		cut3-17		cut4-17		cut5-17		cut6-17		cut7-17		cut8-17																				cut7-17
death	8	12M-1-C		cut3-17		cut4-17		cut5-17		cut6-17		cut7-17		cut8-17		cut0-8		cut0-9		cut0-10		cut0-11		cut0-14		PreDeath7-12		PreDeath7-17		PreDeath8-17		PreDeath7-12
death	8	8-1-C		cut3-17		cut4-17		cut5-17		cut6-17		cut7-17		cut8-17		cut0-8		cut0-9		cut0-10		cut0-11		cut0-14		PreDeath7-12		PreDeath7-17		PreDeath8-17		PreDeath7-12
death	9	14-2-C		cut3-17		cut4-17		cut5-17		cut6-17		cut7-17		cut8-17		cut9-17		cut0-9		cut0-10		cut0-11		cut0-14		PreDeath7-12		PreDeath7-17		PreDeath8-17		PreDeath7-12
death	9	53-2-C		cut3-17		cut4-17		cut5-17		cut6-17		cut7-17		cut8-17		cut9-17		cut0-9		cut0-10		cut0-11		cut0-14		PreDeath7-12		PreDeath7-17		PreDeath8-17		PreDeath7-12
death	9	26-1-C		cut3-17		cut4-17		cut5-17		cut6-17		cut7-17		cut8-17		cut9-17		cut0-9		cut0-10		cut0-11		cut0-14		PreDeath7-12		PreDeath7-17		PreDeath8-17		PreDeath7-12
death	10	24-2-C		cut3-17		cut4-17		cut5-17		cut6-17		cut7-17		cut8-17		cut9-17		cut10-17		cut0-10		cut0-11		cut0-14		PreDeath7-12		PreDeath7-17		PreDeath8-17		PreDeath7-12
death	10	4-2-C		cut3-17		cut4-17		cut5-17		cut6-17		cut7-17		cut8-17		cut9-17		cut10-17		cut0-10		cut0-11		cut0-14		PreDeath7-12		PreDeath7-17		PreDeath8-17		PreDeath7-12
death	10	30-1-C		cut3-17		cut4-17		cut5-17		cut6-17		cut7-17		cut8-17		cut9-17		cut10-17		cut0-10		cut0-11		cut0-14		PreDeath7-12		PreDeath7-17		PreDeath8-17		PreDeath7-12
alive	.	3-3-C		cut3-17		cut4-17		cut5-17		cut6-17		cut7-17		cut8-17		cut9-17		cut10-17		cut11-17														cut7-17
alive	.	9-3-C		cut3-17		cut4-17		cut5-17		cut6-17		cut7-17		cut8-17		cut9-17		cut10-17		cut11-17														cut7-17
alive	.	12F-3-C		cut3-17		cut4-17		cut5-17		cut6-17		cut7-17		cut8-17		cut9-17		cut10-17		cut11-17														cut7-17
alive	.	15-3-C		cut3-17		cut4-17		cut5-17		cut6-17		cut7-17		cut8-17		cut9-17		cut10-17		cut11-17														cut7-17
alive	.	28-3-C		cut3-17		cut4-17		cut5-17		cut6-17		cut7-17		cut8-17		cut9-17		cut10-17		cut11-17														cut7-17
alive	.	38-3-C		cut3-17		cut4-17		cut5-17		cut6-17		cut7-17		cut8-17		cut9-17		cut10-17		cut11-17														cut7-17
alive	.	44-3-C		cut3-17		cut4-17		cut5-17		cut6-17		cut7-17		cut8-17		cut9-17		cut10-17		cut11-17														cut7-17
alive	.	45-3-C		cut3-17		cut4-17		cut5-17		cut6-17		cut7-17		cut8-17		cut9-17		cut10-17		cut11-17														cut7-17
alive	.	47-3-C		cut3-17		cut4-17		cut5-17		cut6-17		cut7-17		cut8-17		cut9-17		cut10-17		cut11-17														cut7-17
alive	.	73-3-C		cut3-17		cut4-17		cut5-17		cut6-17		cut7-17		cut8-17		cut9-17		cut10-17		cut11-17														cut7-17
alive	.	77-3-C		cut3-17		cut4-17		cut5-17		cut6-17		cut7-17		cut8-17		cut9-17		cut10-17		cut11-17														cut7-17
alive	.	32-3-C		cut3-17		cut4-17		cut5-17		cut6-17		cut7-17		cut8-17		cut9-17		cut10-17		cut11-17														cut7-17
alive	.	41-3-C		cut3-17		cut4-17		cut5-17		cut6-17		cut7-17		cut8-17		cut9-17		cut10-17		cut11-17														cut7-17
alive	.	10F-3-C		cut3-17		cut4-17		cut5-17		cut6-17		cut7-17		cut8-17		cut9-17		cut10-17		cut11-17														cut7-17
alive	.	71-3-C		cut3-17		cut4-17		cut5-17		cut6-17		cut7-17		cut8-17		cut9-17		cut10-17		cut11-17														cut7-17
death	12	53-1-C		cut3-17		cut4-17		cut5-17		cut6-17		cut7-17		cut8-17		cut9-17		cut10-17		cut11-17		cut12-17		cut0-14		PreDeath7-12		PreDeath7-17		PreDeath8-17		PreDeath7-12		cut7-17
alive	.	3-2-C		cut3-17		cut4-17		cut5-17		cut6-17		cut7-17		cut8-17		cut9-17		cut10-17		cut11-17		cut12-17												cut7-17
alive	.	9-2-C		cut3-17		cut4-17		cut5-17		cut6-17		cut7-17		cut8-17		cut9-17		cut10-17		cut11-17		cut12-17												cut7-17
alive	.	12F-2-C		cut3-17		cut4-17		cut5-17		cut6-17		cut7-17		cut8-17		cut9-17		cut10-17		cut11-17		cut12-17												cut7-17
alive	.	15-2-C		cut3-17		cut4-17		cut5-17		cut6-17		cut7-17		cut8-17		cut9-17		cut10-17		cut11-17		cut12-17												cut7-17
alive	.	28-2-C		cut3-17		cut4-17		cut5-17		cut6-17		cut7-17		cut8-17		cut9-17		cut10-17		cut11-17		cut12-17												cut7-17
alive	.	38-2-C		cut3-17		cut4-17		cut5-17		cut6-17		cut7-17		cut8-17		cut9-17		cut10-17		cut11-17		cut12-17												cut7-17
alive	.	44-2-C		cut3-17		cut4-17		cut5-17		cut6-17		cut7-17		cut8-17		cut9-17		cut10-17		cut11-17		cut12-17												cut7-17
alive	.	45-2-C		cut3-17		cut4-17		cut5-17		cut6-17		cut7-17		cut8-17		cut9-17		cut10-17		cut11-17		cut12-17												cut7-17
alive	.	47-2-C		cut3-17		cut4-17		cut5-17		cut6-17		cut7-17		cut8-17		cut9-17		cut10-17		cut11-17		cut12-17												cut7-17
alive	.	73-2-C		cut3-17		cut4-17		cut5-17		cut6-17		cut7-17		cut8-17		cut9-17		cut10-17		cut11-17		cut12-17												cut7-17
alive	.	77-2-C		cut3-17		cut4-17		cut5-17		cut6-17		cut7-17		cut8-17		cut9-17		cut10-17		cut11-17		cut12-17												cut7-17
alive	.	52-2-C		cut3-17		cut4-17		cut5-17		cut6-17		cut7-17		cut8-17		cut9-17		cut10-17		cut11-17		cut12-17												cut7-17
alive	.	36-2-C		cut3-17		cut4-17		cut5-17		cut6-17		cut7-17		cut8-17		cut9-17		cut10-17		cut11-17		cut12-17												cut7-17
alive	.	71-2-C		cut3-17		cut4-17		cut5-17		cut6-17		cut7-17		cut8-17		cut9-17		cut10-17		cut11-17		cut12-17												cut7-17
death	17	70-2-C		cut3-17		cut4-17		cut5-17		cut6-17		cut7-17		cut8-17		cut9-17		cut10-17		cut11-17		cut12-17												cut7-17
death	14	24-1-C		cut3-17		cut4-17		cut5-17		cut6-17		cut7-17		cut8-17		cut9-17		cut10-17		cut11-17		cut12-17		cut0-14		PreDeath13-17		PreDeath7-17		PreDeath8-17		PreDeath13-17
death	14	90-1-C		cut3-17		cut4-17		cut5-17		cut6-17		cut7-17		cut8-17		cut9-17		cut10-17		cut11-17		cut12-17		cut0-14		PreDeath13-17		PreDeath7-17		PreDeath8-17		PreDeath13-17
death	14	14-1-C		cut3-17		cut4-17		cut5-17		cut6-17		cut7-17		cut8-17		cut9-17		cut10-17		cut11-17		cut12-17		cut0-14		PreDeath13-17		PreDeath7-17		PreDeath8-17		PreDeath13-17
death	14	33-2-C		cut3-17		cut4-17		cut5-17		cut6-17		cut7-17		cut8-17		cut9-17		cut10-17		cut11-17		cut12-17		cut0-14		PreDeath13-17		PreDeath7-17		PreDeath8-17		PreDeath13-17
death	15	4-1-C		cut3-17		cut4-17		cut5-17		cut6-17		cut7-17		cut8-17		cut9-17		cut10-17		cut11-17		cut12-17		cut15-17		PreDeath13-17		PreDeath7-17		PreDeath8-17		PreDeath13-17
death	16	112-1-C		cut3-17		cut4-17		cut5-17		cut6-17		cut7-17		cut8-17		cut9-17		cut10-17		cut11-17		cut12-17		cut15-17		PreDeath13-17		PreDeath7-17		PreDeath8-17		PreDeath13-17
death	17	85-1-C		cut3-17		cut4-17		cut5-17		cut6-17		cut7-17		cut8-17		cut9-17		cut10-17		cut11-17		cut12-17		cut15-17		PreDeath13-17		PreDeath7-17		PreDeath8-17		PreDeath13-17
death	17	54-1-C		cut3-17		cut4-17		cut5-17		cut6-17		cut7-17		cut8-17		cut9-17		cut10-17		cut11-17		cut12-17		cut15-17										cut7-17
death	17	99-1-C		cut3-17		cut4-17		cut5-17		cut6-17		cut7-17		cut8-17		cut9-17		cut10-17		cut11-17		cut12-17		cut15-17										cut7-17
death	17	128-1-C		cut3-17		cut4-17		cut5-17		cut6-17		cut7-17		cut8-17		cut9-17		cut10-17		cut11-17		cut12-17		cut15-17										cut7-17
alive	.	83-1-C		cut3-17		cut4-17		cut5-17		cut6-17		cut7-17		cut8-17		cut9-17		cut10-17		cut11-17		cut12-17		cut15-17										cut7-17
alive	.	84-1-C		cut3-17		cut4-17		cut5-17		cut6-17		cut7-17		cut8-17		cut9-17		cut10-17		cut11-17		cut12-17		cut15-17										cut7-17
alive	.	86-1-C		cut3-17		cut4-17		cut5-17		cut6-17		cut7-17		cut8-17		cut9-17		cut10-17		cut11-17		cut12-17		cut15-17										cut7-17
alive	.	88-1-C		cut3-17		cut4-17		cut5-17		cut6-17		cut7-17		cut8-17		cut9-17		cut10-17		cut11-17		cut12-17		cut15-17										cut7-17
alive	.	91-1-C		cut3-17		cut4-17		cut5-17		cut6-17		cut7-17		cut8-17		cut9-17		cut10-17		cut11-17		cut12-17		cut15-17										cut7-17
alive	.	93-1-C		cut3-17		cut4-17		cut5-17		cut6-17		cut7-17		cut8-17		cut9-17		cut10-17		cut11-17		cut12-17		cut15-17										cut7-17
alive	.	97-1-C		cut3-17		cut4-17		cut5-17		cut6-17		cut7-17		cut8-17		cut9-17		cut10-17		cut11-17		cut12-17		cut15-17										cut7-17
alive	.	98-1-C		cut3-17		cut4-17		cut5-17		cut6-17		cut7-17		cut8-17		cut9-17		cut10-17		cut11-17		cut12-17		cut15-17										cut7-17
alive	.	100-1-C		cut3-17		cut4-17		cut5-17		cut6-17		cut7-17		cut8-17		cut9-17		cut10-17		cut11-17		cut12-17		cut15-17										cut7-17
alive	.	102-1-C		cut3-17		cut4-17		cut5-17		cut6-17		cut7-17		cut8-17		cut9-17		cut10-17		cut11-17		cut12-17		cut15-17										cut7-17
alive	.	105-1-C		cut3-17		cut4-17		cut5-17		cut6-17		cut7-17		cut8-17		cut9-17		cut10-17		cut11-17		cut12-17		cut15-17										cut7-17
alive	.	111-1-C		cut3-17		cut4-17		cut5-17		cut6-17		cut7-17		cut8-17		cut9-17		cut10-17		cut11-17		cut12-17		cut15-17										cut7-17
alive	.	116-1-C		cut3-17		cut4-17		cut5-17		cut6-17		cut7-17		cut8-17		cut9-17		cut10-17		cut11-17		cut12-17		cut15-17										cut7-17
alive	.	117-1-C		cut3-17		cut4-17		cut5-17		cut6-17		cut7-17		cut8-17		cut9-17		cut10-17		cut11-17		cut12-17		cut15-17										cut7-17
alive	.	120-1-C		cut3-17		cut4-17		cut5-17		cut6-17		cut7-17		cut8-17		cut9-17		cut10-17		cut11-17		cut12-17		cut15-17										cut7-17
alive	.	122-1-C		cut3-17		cut4-17		cut5-17		cut6-17		cut7-17		cut8-17		cut9-17		cut10-17		cut11-17		cut12-17		cut15-17										cut7-17
alive	.	123-1-C		cut3-17		cut4-17		cut5-17		cut6-17		cut7-17		cut8-17		cut9-17		cut10-17		cut11-17		cut12-17		cut15-17										cut7-17
alive	.	124-1-C		cut3-17		cut4-17		cut5-17		cut6-17		cut7-17		cut8-17		cut9-17		cut10-17		cut11-17		cut12-17		cut15-17										cut7-17
alive	.	129-1-C		cut3-17		cut4-17		cut5-17		cut6-17		cut7-17		cut8-17		cut9-17		cut10-17		cut11-17		cut12-17		cut15-17										cut7-17
alive	.	131-1-C		cut3-17		cut4-17		cut5-17		cut6-17		cut7-17		cut8-17		cut9-17		cut10-17		cut11-17		cut12-17		cut15-17										cut7-17
alive	.	132-1-C		cut3-17		cut4-17		cut5-17		cut6-17		cut7-17		cut8-17		cut9-17		cut10-17		cut11-17		cut12-17		cut15-17										cut7-17
alive	.	136-1-C		cut3-17		cut4-17		cut5-17		cut6-17		cut7-17		cut8-17		cut9-17		cut10-17		cut11-17		cut12-17		cut15-17										cut7-17
alive	.	140-1-C		cut3-17		cut4-17		cut5-17		cut6-17		cut7-17		cut8-17		cut9-17		cut10-17		cut11-17		cut12-17		cut15-17										cut7-17
alive	.	143-1-C		cut3-17		cut4-17		cut5-17		cut6-17		cut7-17		cut8-17		cut9-17		cut10-17		cut11-17		cut12-17		cut15-17										cut7-17
alive	.	145-1-C		cut3-17		cut4-17		cut5-17		cut6-17		cut7-17		cut8-17		cut9-17		cut10-17		cut11-17		cut12-17		cut15-17										cut7-17
alive	.	151-1-C		cut3-17		cut4-17		cut5-17		cut6-17		cut7-17		cut8-17		cut9-17		cut10-17		cut11-17		cut12-17		cut15-17										cut7-17
alive	.	154-1-C		cut3-17		cut4-17		cut5-17		cut6-17		cut7-17		cut8-17		cut9-17		cut10-17		cut11-17		cut12-17		cut15-17										cut7-17
alive	.	155-1-C		cut3-17		cut4-17		cut5-17		cut6-17		cut7-17		cut8-17		cut9-17		cut10-17		cut11-17		cut12-17		cut15-17										cut7-17
alive	.	158-1-C		cut3-17		cut4-17		cut5-17		cut6-17		cut7-17		cut8-17		cut9-17		cut10-17		cut11-17		cut12-17		cut15-17										cut7-17
alive	.	160-1-C		cut3-17		cut4-17		cut5-17		cut6-17		cut7-17		cut8-17		cut9-17		cut10-17		cut11-17		cut12-17		cut15-17										cut7-17
alive	.	161-1-C		cut3-17		cut4-17		cut5-17		cut6-17		cut7-17		cut8-17		cut9-17		cut10-17		cut11-17		cut12-17		cut15-17										cut7-17
alive	.	3-1-C		cut3-17		cut4-17		cut5-17		cut6-17		cut7-17		cut8-17		cut9-17		cut10-17		cut11-17		cut12-17		cut15-17										cut7-17
alive	.	9-1-C		cut3-17		cut4-17		cut5-17		cut6-17		cut7-17		cut8-17		cut9-17		cut10-17		cut11-17		cut12-17		cut15-17										cut7-17
alive	.	12F-1-C		cut3-17		cut4-17		cut5-17		cut6-17		cut7-17		cut8-17		cut9-17		cut10-17		cut11-17		cut12-17		cut15-17										cut7-17
alive	.	15-1-C		cut3-17		cut4-17		cut5-17		cut6-17		cut7-17		cut8-17		cut9-17		cut10-17		cut11-17		cut12-17		cut15-17										cut7-17
alive	.	28-1-C		cut3-17		cut4-17		cut5-17		cut6-17		cut7-17		cut8-17		cut9-17		cut10-17		cut11-17		cut12-17		cut15-17										cut7-17
alive	.	38-1-C		cut3-17		cut4-17		cut5-17		cut6-17		cut7-17		cut8-17		cut9-17		cut10-17		cut11-17		cut12-17		cut15-17										cut7-17
alive	.	44-1-C		cut3-17		cut4-17		cut5-17		cut6-17		cut7-17		cut8-17		cut9-17		cut10-17		cut11-17		cut12-17		cut15-17										cut7-17
alive	.	45-1-C		cut3-17		cut4-17		cut5-17		cut6-17		cut7-17		cut8-17		cut9-17		cut10-17		cut11-17		cut12-17		cut15-17										cut7-17
alive	.	47-1-C		cut3-17		cut4-17		cut5-17		cut6-17		cut7-17		cut8-17		cut9-17		cut10-17		cut11-17		cut12-17		cut15-17										cut7-17
alive	.	73-1-C		cut3-17		cut4-17		cut5-17		cut6-17		cut7-17		cut8-17		cut9-17		cut10-17		cut11-17		cut12-17		cut15-17										cut7-17
alive	.	77-1-C		cut3-17		cut4-17		cut5-17		cut6-17		cut7-17		cut8-17		cut9-17		cut10-17		cut11-17		cut12-17		cut15-17										cut7-17
alive	.	52-1-C		cut3-17		cut4-17		cut5-17		cut6-17		cut7-17		cut8-17		cut9-17		cut10-17		cut11-17		cut12-17		cut15-17										cut7-17
alive	.	36-1-C		cut3-17		cut4-17		cut5-17		cut6-17		cut7-17		cut8-17		cut9-17		cut10-17		cut11-17		cut12-17		cut15-17										cut7-17
alive	.	32-1-C		cut3-17		cut4-17		cut5-17		cut6-17		cut7-17		cut8-17		cut9-17		cut10-17		cut11-17		cut12-17		cut15-17										cut7-17
alive	.	41-1-C		cut3-17		cut4-17		cut5-17		cut6-17		cut7-17		cut8-17		cut9-17		cut10-17		cut11-17		cut12-17		cut15-17										cut7-17
alive	.	13-1-C		cut3-17		cut4-17		cut5-17		cut6-17		cut7-17		cut8-17		cut9-17		cut10-17		cut11-17		cut12-17		cut15-17										cut7-17
alive	.	25-1-C		cut3-17		cut4-17		cut5-17		cut6-17		cut7-17		cut8-17		cut9-17		cut10-17		cut11-17		cut12-17		cut15-17										cut7-17
alive	.	69-1-C		cut3-17		cut4-17		cut5-17		cut6-17		cut7-17		cut8-17		cut9-17		cut10-17		cut11-17		cut12-17		cut15-17										cut7-17
