# Supplementary material for: Metagenomics Study Reveals Changes in Gut Microbiota in Centenarians: A Cohort Study of Hainan Centenarians
Source: Front Microbiol. 2020 Jul 2;11:1474. doi: 10.3389/fmicb.2020.01474 (PMC7343713; doi:10.3389/fmicb.2020.01474)
Supplement: Supplementary file 3 [file Table_2.XLS]

## Sheet: species
taxonname	mean(cut0-6)	mean(cut7-17)	pvalue	fdr	enrichment
s__Akkermansia_muciniphila	2.0663	1.91461	0.432386	0.910633	cut0-6
s__Alistipes_finegoldii	0.357074	0.376067	0.502893	0.910633	cut7-17
s__Alistipes_shahii	1.04789	1.6007	0.0529093	0.402914	cut7-17
s__Bacteroides_faecis	0.0135432	0.044905	0.509696	0.910633	cut7-17
s__Bacteroides_stercoris	1.21466	1.5003	0.899265	1	cut7-17
s__Bacteroides_intestinalis	0.14621	0.241867	0.932172	1	cut7-17
s__Butyrivibrio_crossotus	2.16053	1.72745	0.793785	1	cut0-6
s__Prevotella_stercorea	0.543193	2.2045	0.00394224	0.176674	cut7-17
s__Bifidobacterium_longum	2.03597	0.0233099	0.000808785	0.0910692	cut0-6
s__Ruminococcus_bromii	0.47832	0.247849	0.0241018	0.296155	cut0-6
