# Supplementary material for: Metagenomics Study Reveals Changes in Gut Microbiota in Centenarians: A Cohort Study of Hainan Centenarians
Source: Front Microbiol. 2020 Jul 2;11:1474. doi: 10.3389/fmicb.2020.01474 (PMC7343713; doi:10.3389/fmicb.2020.01474)
Supplement: Supplementary file 4 [file Table_3.XLSX]

## Sheet: qc_20180713.stat
Data production							Single-sample assembly							Gene prediction
Sample id	Adaptor(%)	Low quality(%)	Host(%)	Clean reads(#)	Clean bases(bp)	Data use rate(%)	Kmer of assembly	Number of contigs (#)	N50 length (bp)	N90 length (bp)	Total length of contigs (bp)	Maximal length Contigs (bp)	Average length Contigs (bp)	Number of ORFs(#)	Total length ORFs (bp)	Maximal length of ORFs (bp)	Average length of ORFs (bp)
24-5-C	0.0013	0.0086	0.0015	37559656	11337119672	0.9886	Kmer55	72892	6135	771	173296314	281355	2377	197562	146407932	22662	741.1
90-5-C	0.0019	0.0182	0.2549	35536456	10723214916	0.7249	Kmer55	114234	4602	745	250685845	367659	2194	296827	210727965	19722	709.9
75-2-C	0.0021	0.014	0.3875	20668299	6236790597	0.5964	Kmer55	85424	3366	695	161906708	321318	1895	197920	135169986	19764	683
7-2-C	0.0016	0.0083	0.0003	51989107	15693457034	0.9898	Kmer55	79525	10949	809	213246085	567008	2681	236438	180443685	14655	763.2
1-2-C	0.0029	0.0086	0.0022	33922933	10227700593	0.9863	Kmer55	95634	3912	748	202814376	288613	2120	234708	168758877	17439	719
14-4-C	0.005	0.0068	0.0036	35737372	10786140713	0.9846	Kmer55	39151	2925	660	69148118	143012	1766	84417	57676395	14940	683.2
53-4-C	0.0029	0.0082	0.0019	48130238	14526828662	0.987	Kmer55	78882	5205	761	182125593	391116	2308	212494	153835356	21810	724
10M-4-C	0.0022	0.0088	0.0003	62022923	18715339076	0.9886	Kmer55	64682	3845	721	131457844	154198	2032	154167	108427929	14805	703.3
26-3-C	0.0007	0.0109	0.0008	64392741	19438032020	0.9875	Kmer55	98638	9732	809	266241739	738935	2699	302869	224389308	17220	740.9
39-2-C	0.001	0.0097	0.0001	45347455	13688452371	0.9892	Kmer55	107504	6678	777	260054836	363262	2419	299138	221110185	23511	739.2
48-2-C	0.0018	0.0076	0.0005	34238390	10334080501	0.9901	Kmer55	78469	4226	696	160287483	228484	2042	193880	135554319	15189	699.2
12M-2-C	0.0022	0.0065	0.021	34974588	10556706069	0.9703	Kmer55	105376	6707	717	240846632	409023	2285	278490	204565287	18879	734.6
8-2-C	0.002	0.0084	0.0007	45896019	13853819366	0.9889	Kmer55	121050	4643	721	258026589	315809	2131	302586	215572473	15189	712.4
83-5-C	0.0052	0.011	0.0022	35051701	10556510103	0.9816	Kmer55	32644	20991	1113	128092766	458701	3923	129284	110568156	16845	855.2
84-5-C	0.0063	0.0086	0.0083	33720716	10175833764	0.9768	Kmer55	79022	5445	725	175492508	444549	2220	203318	147943968	15189	727.6
86-5-C	0.002	0.0154	0.0001	57274757	17283132519	0.9825	Kmer55	141436	4036	754	301407641	444480	2131	361844	252808431	16722	698.7
91-5-C	0.0023	0.0129	0.01	45065798	13600936782	0.9749	Kmer55	106757	4734	770	241515929	364385	2262	279783	202849290	19512	725
97-5-C	0.003	0.0114	0.0002	36456161	11002751146	0.9855	Kmer55	43248	16301	995	153525322	396974	3549	157460	131669874	16887	836.2
98-5-C	0.0029	0.0114	0.0001	37781310	11401996543	0.9856	Kmer55	132266	4099	736	279030934	360085	2109	328121	233371800	17952	711.2
100-5-C	0.0031	0.0093	0.0101	42683937	12797455679	0.9775	Kmer55	66821	12365	776	179353391	403259	2684	196380	151311162	16317	770.5
102-5-C	0.0017	0.0165	0.1272	48739076	14708197023	0.8546	Kmer55	96140	6523	841	251522550	395349	2616	283841	212113407	15189	747.3
105-5-C	0.0017	0.0108	0.0019	58502848	17655872046	0.9857	Kmer55	85637	5239	743	192580042	424255	2248	229533	163197015	17595	711
111-5-C	0.0009	0.0113	0.0013	32720610	9874705355	0.9864	Kmer55	78068	5488	775	184230260	459441	2359	216883	156476403	19740	721.5
116-5-C	0.0029	0.0111	0.0217	33019123	9965132491	0.9643	Kmer55	112109	4648	754	248540919	291024	2216	285665	208234251	20778	728.9
117-5-C	0.0028	0.006	0.0035	49917474	15065381152	0.9877	Kmer55	96172	6670	778	236894701	397157	2463	268500	201010947	20157	748.6
120-5-C	0.0076	0.0082	0.0566	46989549	14181535838	0.9277	Kmer55	44476	10740	942	139296168	373361	3131	149416	118666851	17796	794.2
122-5-C	0.0021	0.009	0.0014	53352699	16101566462	0.9876	Kmer55	131763	6214	782	319916659	481160	2427	368600	272336742	23142	738.8
123-5-C	0.0051	0.0089	0.0008	36030735	10873896600	0.9852	Kmer55	103296	7201	831	267220522	324811	2586	303889	229063434	20019	753.8
124-5-C	0.0082	0.0064	0.0008	35508318	10708054042	0.9845	Kmer55	107255	6291	789	263476994	422872	2456	302663	223949208	19680	739.9
129-5-C	0.0047	0.0076	0.0009	35545897	10727675026	0.9869	Kmer55	107830	6435	774	260122706	388096	2412	296501	221296191	23472	746.4
131-5-C	0.0027	0.0106	0.0004	76462714	23076604313	0.9862	Kmer55	127349	7655	859	344445638	342183	2704	384216	291423873	17190	758.5
132-5-C	0.004	0.0084	0.0006	56826158	17146756155	0.9869	Kmer55	108152	4223	730	229699439	469016	2123	279765	195165033	17142	697.6
136-5-C	0.0062	0.0091	0.3077	28452347	8584859430	0.677	Kmer55	35195	10523	897	105851149	473678	3007	110379	88955985	15282	805.9
140-5-C	0.0037	0.0084	0.0003	35896738	10832343895	0.9876	Kmer55	67634	5847	742	151791095	224717	2244	177200	127654503	15762	720.4
143-5-C	0.002	0.0075	0.0006	40128151	12108097859	0.9899	Kmer55	113670	5451	745	257353223	494610	2264	302183	217987329	15432	721.4
145-5-C	0.0053	0.0069	0.0008	40055483	12006521195	0.987	Kmer55	109830	4562	742	240019664	329672	2185	279123	200993232	21972	720.1
151-5-C	0.0019	0.0077	0.0015	60283886	18070735498	0.9889	Kmer55	118982	5242	731	263382375	678542	2213	308751	220963065	16887	715.7
154-5-C	0.0021	0.0096	0.0003	55784724	16720156031	0.988	Kmer55	101026	5377	761	232307004	299285	2299	268070	195964449	12747	731
155-5-C	0.0027	0.0106	0.0063	39135205	11729412321	0.9804	Kmer55	93507	6955	789	233387323	484707	2495	268282	197790630	15189	737.2
158-5-C	0.0035	0.0084	0.0356	33163783	9941438738	0.9525	Kmer55	75938	3265	677	141429750	289013	1862	171985	116494188	20478	677.4
160-5-C	0.0028	0.0075	0.0004	40035824	12001401173	0.9894	Kmer55	73204	8071	845	202429540	474030	2765	221118	172636407	14961	780.7
161-5-C	0.0036	0.0072	0.0466	41650608	12484833108	0.9425	Kmer55	93305	4612	720	201916094	386743	2164	236294	169083813	14961	715.6
3-5-C	0.0019	0.018	0.031	30168767	9102291181	0.949	Kmer55	86871	3770	713	175154879	390128	2016	211503	147011667	20775	695.1
9-5-C	0.0037	0.0162	0.04	29823875	8998925814	0.9401	Kmer55	62472	5719	773	148422680	263191	2375	171826	125234526	14658	728.8
12F-5-C	0.0019	0.011	0.0006	49023625	14796405937	0.9864	Kmer55	114185	3983	747	242688365	326205	2125	291529	203583675	18891	698.3
15-5-C	0.0018	0.008	0.0192	42892240	12946106821	0.971	Kmer55	94764	5574	779	224522760	507813	2369	252358	188957223	21846	748.8
28-5-C	0.0015	0.007	0.0004	38881992	11735807790	0.9912	Kmer55	111815	3890	702	224527369	386352	2008	268104	188452308	15351	702.9
38-5-C	0.0013	0.007	0.0039	53046052	16011180882	0.9878	Kmer55	103931	5850	731	234270511	660599	2254	275231	197210484	18039	716.5
44-5-C	0.0011	0.0092	0.0004	43799011	13219261644	0.9893	Kmer55	97772	5086	752	221116304	263406	2261	253393	186473046	16785	735.9
45-5-C	0.0013	0.0067	0.0003	47216572	14251944418	0.9917	Kmer55	86086	5609	740	194759217	453653	2262	223797	163072578	21006	728.7
47-5-C	0.0016	0.015	0.0161	52773736	15926587783	0.9673	Kmer55	86614	11719	861	249872677	550171	2884	269148	211361316	19761	785.3
73-5-C	0.0018	0.0106	0.0029	31852255	9613301630	0.9848	Kmer55	75834	3554	723	149957242	300239	1977	174488	123447237	16767	707.5
77-5-C	0.0024	0.0065	0.0008	31768778	9588636465	0.9903	Kmer55	62517	4980	691	131518780	478983	2103	159173	110886087	19725	696.6
52-5-C	0.0012	0.0126	0.0001	46809919	14126592451	0.9861	Kmer55	89291	4470	726	190088657	324826	2128	224114	159347256	20778	711
36-5-C	0.0008	0.0122	0.0002	51434882	15523677243	0.9867	Kmer55	88401	4658	752	196788835	389076	2226	230206	164733990	20301	715.6
32F-5-C	0.0012	0.0093	0.0017	32222641	9725281585	0.9878	Kmer55	56740	5069	678	117798549	318733	2076	143210	99408489	14868	694.1
41-5-C	0.003	0.0104	0.4974	23569679	7112024766	0.4893	Kmer55	54068	3361	718	106111027	174690	1962	128252	87634965	13977	683.3
10F-5-C	0.0026	0.0083	0.0004	43830464	13227333968	0.9888	Kmer55	83326	4070	727	172929995	296739	2075	201925	144554562	12324	715.9
128-5-C	0.0116	0.0085	0.0048	34641363	10445985702	0.9751	Kmer55	51699	10407	875	151741976	365903	2935	160127	129265263	28317	807.3
99-5-C	0.0037	0.0113	0.0001	39231261	11840187337	0.9848	Kmer55	95874	7884	802	246483240	341919	2570	271518	207635130	20004	764.7
24-4-C	0.0031	0.0086	0.0025	45827055	13831646595	0.9858	Kmer55	80852	5466	809	198533785	398126	2455	225055	166872486	22662	741.5
75-1-C	0.0025	0.0092	0.0009	44127225	13319285387	0.9873	Kmer55	129320	3659	710	258997001	326318	2002	316903	218909415	19764	690.8
18-1-C	0.0011	0.0068	0.0172	82835185	25004146538	0.9749	Kmer55	100493	5193	716	218623722	348806	2175	254422	182560332	14961	717.5
33M-5-C	0.0012	0.0133	0.0002	62306394	18804386082	0.9853	Kmer55	85010	8432	873	240742001	499085	2831	260952	203694006	19530	780.6
85-5-C	0.0035	0.0088	0.0021	42508534	12802607665	0.9856	Kmer55	100169	5033	739	221653682	343254	2212	254004	186636006	16878	734.8
112-5-C	0.0021	0.0088	0.0247	41838413	12626915105	0.9644	Kmer55	95533	5400	739	216013286	338901	2261	253278	182325198	18879	719.9
6-1-C	0.0032	0.0083	0.0012	31768000	9586616461	0.9873	Kmer55	88544	2918	667	157256247	225305	1776	193867	132141279	10503	681.6
14-3-C	0.0009	0.0202	0.0005	32028649	9664014852	0.9785	Kmer55	104870	2507	666	175992352	159362	1678	222313	145669209	19743	655.2
10M-3-C	0.0013	0.0117	0.0076	46940396	14167993873	0.9794	Kmer55	57951	7659	846	154530967	315967	2666	169931	130306137	15189	766.8
26-2-C	0.0013	0.0073	0.0001	63878675	19283575614	0.9913	Kmer55	86437	5909	697	188255411	368097	2177	219474	158055477	19674	720.2
39-1-C	0.0034	0.0095	0.0013	31951980	9643323255	0.9857	Kmer55	86958	4096	724	180973625	305039	2081	208839	153225642	18879	733.7
48-1-C	0.0026	0.0102	0.0062	36622375	11053568215	0.981	Kmer55	91156	2985	669	164869831	243611	1808	206072	138768549	12603	673.4
24-3-C	0.0007	0.0094	0.0124	43744185	13205042030	0.9774	Kmer55	75857	10122	858	217045184	388587	2861	237292	184251879	21369	776.5
7-1-C	0.0022	0.0107	0.001	32516062	9812906867	0.9862	Kmer55	72485	3312	722	141269042	229851	1948	163522	117122052	13680	716.2
1-1-C	0.0017	0.0121	0.0017	39441748	11904667136	0.9845	Kmer55	67350	7059	836	176648977	200158	2622	192230	148495143	13725	772.5
4-3-C	0.0031	0.0115	0.0074	37522981	11325407017	0.9779	Kmer55	62581	4717	760	140338033	241406	2242	160942	117955056	16641	732.9
30-2-C	0.0016	0.009	0.0003	44267462	13361534885	0.9891	Kmer55	143217	3186	690	271906108	387144	1898	338225	228908469	19809	676.8
3-4-C	0.0035	0.0145	0.0042	31480831	9483081659	0.9778	Kmer55	47315	5000	774	107766161	193348	2277	121878	90917580	21969	746
9-4-C	0.0036	0.0095	0.0048	38558016	11604883696	0.9821	Kmer55	77766	2603	655	130464404	103351	1677	164413	109469472	14658	665.8
12F-4-C	0.0062	0.0091	0.0012	39962680	12044462464	0.9835	Kmer55	105178	4098	720	217060638	198759	2063	254822	183241425	18834	719.1
15-4-C	0.0023	0.0107	0.0018	66019355	19925303165	0.9852	Kmer55	101930	9101	828	278605667	570523	2733	309396	235829094	19731	762.2
28-4-C	0.0013	0.0155	0.0001	35485050	10706943276	0.9831	Kmer55	77560	7896	839	208870739	361271	2693	231473	178224672	23370	770
38-4-C	0.0034	0.0075	0.0004	45685710	13787201308	0.9887	Kmer55	79365	2963	692	145232626	172904	1829	178043	119154447	20604	669.2
44-4-C	0.0019	0.0154	0.0013	38662119	11664213767	0.9814	Kmer55	101912	5247	752	230785109	361379	2264	261427	192639774	23409	736.9
45-4-C	0.001	0.0195	0.0351	68529899	20676016856	0.9444	Kmer55	143141	3863	717	291352739	453649	2035	350657	242593767	21006	691.8
47-4-C	0.002	0.018	0.0077	59037144	17814131527	0.9723	Kmer55	46924	11971	1055	161229798	550534	3435	165804	136845099	18036	825.3
73-4-C	0.0029	0.0131	0.0428	48635404	14676115898	0.9412	Kmer55	70436	11323	851	206139670	401355	2926	219678	173752473	15720	790.9
77-4-C	0.0019	0.0166	0.0098	39230882	11836213294	0.9717	Kmer55	97362	4805	722	210740358	508496	2164	251709	178805073	20511	710.4
52-4-C	0.0021	0.0148	0.0002	45312412	13672857521	0.9828	Kmer55	71769	7960	795	185719154	489534	2587	205903	155521644	20031	755.3
36-4-C	0.0011	0.0087	0.0003	48738324	14709157711	0.9899	Kmer55	78008	3144	689	144876604	142338	1857	183164	121819623	25248	665.1
32F-4-C	0.0021	0.0152	0.0001	40183576	12125372430	0.9826	Kmer55	74958	2592	672	131151792	311765	1749	161834	107591667	14868	664.8
41-4-C	0.0103	0.009	0.1602	30163552	9099549770	0.8205	Kmer55	114510	1888	628	167547947	144055	1463	226415	138070458	20568	609.8
10F-4-C	0.0026	0.0098	0.0151	41923165	12653466745	0.9725	Kmer55	74398	5074	792	172765804	282479	2322	199908	145542789	12531	728
12M-1-C	0.0025	0.0096	0.0024	41330352	12473217713	0.9856	Kmer55	115212	3592	725	233777457	331692	2029	282821	196471269	13425	694.7
8-1-C	0.0023	0.0114	0.0013	34997899	10560860553	0.9849	Kmer55	101442	4024	745	213999018	274552	2109	249102	181353597	25248	728
14-2-C	0.0026	0.0096	0.0349	57065816	17215958611	0.9529	Kmer55	92244	5523	743	209807583	601406	2274	244237	174522957	20511	714.6
53-2-C	0.0016	0.0096	0.0037	51295476	15483018550	0.9851	Kmer55	90069	5010	761	206022512	390795	2287	241797	174749934	24966	722.7
26-1-C	0.0012	0.0101	0.0005	47569541	14357452365	0.9882	Kmer55	107608	3632	711	211707867	316779	1967	248917	175279884	19674	704.2
24-2-C	0.0027	0.0106	0.0034	55524260	16748460685	0.9832	Kmer55	78857	12241	846	226994657	686310	2878	249282	192028029	16473	770.3
4-2-C	0.0016	0.0063	0.0367	65878865	19886553992	0.9553	Kmer55	75000	11904	914	231390044	513978	3085	252243	197149428	16641	781.6
30-1-C	0.0016	0.0106	0.0015	53704916	16208699056	0.9863	Kmer55	149441	2722	679	265782742	321758	1778	330285	221171661	28458	669.6
3-3-C	0.0072	0.0165	0.0013	33406859	10077022170	0.9751	Kmer55	26940	4416	759	58324163	135553	2164	65237	47977563	15522	735.4
9-3-C	0.0029	0.0102	0.0034	37157512	11210483285	0.9836	Kmer55	56676	4817	752	127534698	345700	2250	146244	106952559	11973	731.3
12F-3-C	0.0016	0.0204	0.0059	44678061	13478863193	0.9722	Kmer55	97400	6123	766	230203731	249435	2363	266844	194972421	26103	730.7
15-3-C	0.001	0.0131	0.0106	38260592	11543002205	0.9753	Kmer55	86135	5174	762	196787344	478591	2284	230251	166849761	28323	724.6
28-3-C	0.0008	0.0144	0.0067	53108638	16020855334	0.9781	Kmer55	106967	12652	885	320410536	392296	2995	348964	272380056	22239	780.5
38-3-C	0.0007	0.0127	0.1204	39515149	11921691160	0.8662	Kmer55	86637	7915	850	233644274	419856	2696	255218	197992998	20880	775.8
44-3-C	0.001	0.0089	0.0012	52079052	15717740719	0.9889	Kmer55	108429	6562	748	256519454	421561	2365	294538	216277644	19764	734.3
45-3-C	0.0008	0.01	0.0244	61287584	18497630859	0.9648	Kmer55	119738	6284	753	281694446	416686	2352	323206	237090096	21006	733.6
47-3-C	0.0008	0.012	0.0062	52881260	15959570055	0.981	Kmer55	68978	14461	918	217941079	465621	3159	228886	185828238	16641	811.9
73-3-C	0.0018	0.0102	0.002	36361156	10973273742	0.986	Kmer55	98089	4558	753	216826721	340205	2210	255154	183754173	25248	720.2
77-3-C	0.003	0.0122	0.272	25078681	7567863268	0.7128	Kmer55	88311	3465	699	171634368	329553	1943	209272	145159575	15525	693.6
32F-3-C	0.001	0.0113	0.0023	57584425	17382917253	0.9855	Kmer55	117939	4938	774	271482508	471548	2301	312535	228780495	18834	732
41-3-C	0.0019	0.0109	0.0164	39651589	11966937476	0.9708	Kmer55	118784	4385	718	248724340	410447	2093	301723	211316916	19746	700.4
10F-3-C	0.0047	0.009	0.0057	37466789	11309200019	0.9807	Kmer55	61688	7692	778	155400915	781001	2519	177920	131809431	16887	740.8
71-3-C	0.0009	0.0104	0.0131	47743015	14409744168	0.9755	Kmer55	97793	5220	734	216823205	324472	2217	254418	182624511	20778	717.8
53-1-C	0.0033	0.0092	0.4061	42011117	12680565570	0.5814	Kmer55	96771	4565	701	202091390	480849	2088	239978	168257484	14988	701.1
3-2-C	0.0027	0.0096	0.0011	35131997	10596600892	0.9866	Kmer55	80591	4507	697	165659651	315111	2055	198624	139728975	14301	703.5
9-2-C	0.0021	0.0103	0.0085	39280366	11849747713	0.9791	Kmer55	64524	5596	744	148035573	328348	2294	172487	124554912	17298	722.1
12F-2-C	0.0041	0.0082	0.2662	24416418	7365736071	0.7215	Kmer55	63746	4970	712	139027245	399909	2180	161222	115485006	10086	716.3
15-2-C	0.0018	0.0082	0.0052	64165796	19358162136	0.9848	Kmer55	99889	3938	708	203291323	301661	2035	243155	169509291	21426	697.1
28-2-C	0.0012	0.0102	0.0009	44038350	13284317324	0.9876	Kmer55	94318	9575	858	268723974	402980	2849	296011	230406147	14805	778.4
38-2-C	0.0003	0.0065	0.0041	61141581	18449390615	0.989	Kmer55	122017	7320	768	302437424	571952	2478	346166	255110577	20856	737
44-2-C	0.0018	0.0128	0.0171	35310464	10652081418	0.9682	Kmer55	80542	8960	847	221468696	450650	2749	240994	187629678	16662	778.6
45-2-C	0.0014	0.0131	0.0389	33290308	10028813458	0.9466	Kmer55	75188	6785	811	191864727	480243	2551	213773	162288897	21006	759.2
47-2-C	0.0021	0.0092	0.0016	32380049	9756032991	0.987	Kmer55	97496	7423	772	244382030	465619	2506	270271	207403197	31332	767.4
73-2-C	0.0021	0.0115	0.0078	45351865	13680385377	0.9786	Kmer55	106378	3866	738	220567552	325839	2073	262882	181192875	15351	689.3
77-2-C	0.0033	0.0149	0.0084	32681899	9856127898	0.9735	Kmer55	68509	3497	698	132280117	178564	1930	165130	111404205	20070	674.6
52-2-C	0.0011	0.0072	0.0005	59619185	17998070836	0.9912	Kmer55	78827	8120	751	193909709	399050	2459	219373	161816997	20778	737.6
36-2-C	0.0014	0.0072	0.0021	32432609	9788848075	0.9894	Kmer55	70019	4548	687	143453921	296456	2048	172209	121960707	13572	708.2
71-2-C	0.0012	0.0109	0.0073	38611035	11648022493	0.9806	Kmer55	84155	11159	860	248546368	401727	2953	275127	212514327	20031	772.4
70-2-C	0.0005	0.0133	0.0021	39290024	11852121386	0.9841	Kmer55	70501	8254	873	199140575	579315	2824	223145	169840839	11703	761.1
24-1-C	0.0013	0.0107	0.0013	36171005	10918642352	0.9866	Kmer55	54263	6972	822	140821753	497673	2595	158742	118925235	15513	749.2
90-1-C	0.0024	0.0114	0	38731917	11686618519	0.9861	Kmer55	76822	17125	846	230491160	427051	3000	255457	198369423	26553	776.5
14-1-C	0.0028	0.0101	0.0096	32265993	9737760666	0.9774	Kmer55	82924	2851	696	151151393	304215	1822	185748	126352008	14940	680.2
33M-2-C	0.002	0.0074	0.0014	35101496	10594096172	0.9892	Kmer55	94587	4082	717	196925046	371999	2081	229547	165631113	20778	721.6
4-1-C	0.0025	0.0106	0.0107	33345748	10063248858	0.9763	Kmer55	77053	4666	719	161139912	489915	2091	185762	135026967	16641	726.9
112-1-C	0.0003	0.0877	0.0019	47341708	14183407461	0.9102	Kmer55	70975	5691	801	172414013	601530	2429	197648	146029134	18879	738.8
85-1-C	0.0014	0.0122	0.0001	38853933	11723802174	0.9863	Kmer55	74710	8244	882	216295925	531518	2895	232203	184187382	20511	793.2
54-1-C	0.0017	0.0093	0.0007	64166660	19368083423	0.9883	Kmer55	110315	6778	787	275953832	467433	2501	308447	232572516	15189	754
99-1-C	0.001	0.0124	0.0111	35540621	10725968968	0.9755	Kmer55	89563	8025	792	227740871	382315	2542	248965	192545646	20004	773.4
128-1-C	0.0027	0.0271	0.0393	40584494	12238890753	0.931	Kmer55	95463	4935	733	208821089	529230	2187	251727	176863791	16734	702.6
83-1-C	0.0024	0.0048	0.0009	67555981	20393252903	0.9919	Kmer55	100474	6912	763	250409652	574054	2492	280962	211083033	16845	751.3
84-1-C	0.002	0.0128	0.0005	42140330	12714887602	0.9846	Kmer55	100495	9538	802	265579990	416632	2642	300975	227084871	28338	754.5
86-1-C	0.0029	0.0142	0.0297	34426488	10387438476	0.9532	Kmer55	102783	5638	753	237658812	416373	2312	273710	200593503	19821	732.9
88-1-C	0.0014	0.0149	0.0451	31926979	9633637207	0.9386	Kmer55	52929	8948	783	134305780	336003	2537	150410	113846634	15345	756.9
91-1-C	0.0005	0.0116	0.0002	57213577	17265261198	0.9877	Kmer55	101186	10391	794	269620705	373617	2664	303103	227423982	20187	750.3
93-1-C	0.0009	0.0147	0.0003	57069375	17221114288	0.9842	Kmer55	114328	5076	755	259808890	305788	2272	299561	216826959	19956	723.8
97-1-C	0.0015	0.0159	0.0003	37116025	11200056939	0.9823	Kmer55	21055	35506	1312	98183884	358024	4663	93785	84646803	12339	902.6
98-1-C	0.0008	0.0157	0.0003	42675483	12875857225	0.9831	Kmer55	75288	11090	897	230754987	404033	3064	246850	197342334	15189	799.4
100-1-C	0.0014	0.0083	0.0003	35697599	10772772745	0.9901	Kmer55	72650	9689	800	192339347	455096	2647	216157	163579341	14004	756.8
102-1-C	0.0009	0.0063	0.0002	67158936	20268293079	0.9927	Kmer55	115947	6881	742	273269548	618944	2356	311287	229001370	15189	735.7
105-1-C	0.0009	0.0146	0.0031	48646029	14680833785	0.9813	Kmer55	89518	7758	819	239092365	466930	2670	268235	201851538	19008	752.5
111-1-C	0.0015	0.0139	0.004	38538236	11628894790	0.9806	Kmer55	95880	4814	751	215537858	527003	2247	254318	183855960	28335	722.9
116-1-C	0.0018	0.0135	0.0003	33582202	10133816232	0.9844	Kmer55	93016	3445	688	176322041	372325	1895	212492	147018648	16887	691.9
117-1-C	0.0012	0.0106	0.0005	32991093	9955676847	0.9876	Kmer55	97505	4414	714	205664250	261260	2109	245559	173397990	14982	706.1
120-1-C	0.001	0.0134	0.0063	62601616	18891959062	0.9794	Kmer55	194992	4793	743	432030473	393533	2215	513446	362892252	19749	706.8
122-1-C	0.0006	0.0134	0.0003	53388371	16112426866	0.9857	Kmer55	126410	6873	765	304913076	356124	2412	353361	257150772	16395	727.7
123-1-C	0.0015	0.0175	0.115	50227657	15147845131	0.866	Kmer55	116097	9352	832	313403717	432655	2699	349749	265979589	26145	760.5
124-1-C	0.0015	0.0124	0.0169	40223082	12133672760	0.9692	Kmer55	107137	4984	735	235519717	472693	2198	278319	197175255	19680	708.5
129-1-C	0.0017	0.0248	0.0003	42074555	12688814108	0.9732	Kmer55	63316	11500	846	183500563	491580	2898	200323	156646809	16797	782
131-1-C	0.002	0.0227	0.0011	39001163	11761035102	0.9743	Kmer55	109908	5345	794	262897528	504733	2391	304459	222914316	17190	732.2
132-1-C	0.0018	0.0199	0.0075	36000296	10857600519	0.9708	Kmer55	61130	5864	743	140771878	301144	2302	165554	119526426	20511	722
136-1-C	0.0022	0.0171	0.0027	31759621	9579704549	0.978	Kmer55	37178	14901	957	120640992	397028	3244	122397	102390921	16887	836.5
140-1-C	0.0031	0.0174	0.0002	31957707	9637972000	0.9794	Kmer55	74275	11502	844	214606753	435978	2889	232631	183281043	20094	787.9
143-1-C	0.0007	0.0239	0.0019	42491772	12813730965	0.9735	Kmer55	111474	5392	771	261143365	501682	2342	309909	221135301	13704	713.5
145-1-C	0.0017	0.0113	0.0008	65738564	19835150942	0.9862	Kmer55	133176	5085	790	311295341	413963	2337	358400	262256565	12324	731.7
151-1-C	0.0023	0.0103	0.0002	68642245	20711360128	0.9872	Kmer55	139624	4000	713	280706708	321422	2010	336847	236473380	18879	702
154-1-C	0.002	0.0088	0.0208	74108369	22363274578	0.9684	Kmer55	137568	4271	727	290931315	290604	2114	343402	242979939	15189	707.6
155-1-C	0.0018	0.0109	0.0072	64417664	19436511298	0.98	Kmer55	107562	6404	787	264747504	471882	2461	305042	224166666	15915	734.9
158-1-C	0.0017	0.0112	0.0561	49876741	15050434611	0.9309	Kmer55	117674	3618	736	239335183	377767	2033	286208	200794317	18567	701.6
160-1-C	0.0023	0.0103	0.0011	32205903	9715759690	0.9863	Kmer55	49842	4776	808	117363593	230467	2354	131148	98116773	14961	748.1
161-1-C	0.0029	0.011	0.0455	31423070	9479028964	0.9406	Kmer55	49772	4115	729	103731701	461432	2084	123647	86662617	19731	700.9
3-1-C	0.0014	0.0155	0.0082	31663910	9556481120	0.9749	Kmer55	79235	4148	739	166635544	298681	2103	194455	140414889	19707	722.1
9-1-C	0.0009	0.0116	0.0005	54700428	16512145514	0.987	Kmer55	85588	7513	778	216086047	444576	2524	245766	183352566	15345	746
12F-1-C	0.0014	0.0162	0.0875	32246335	9733032227	0.8949	Kmer55	60209	5374	759	138890062	407389	2306	160920	116726844	20511	725.4
15-1-C	0.0024	0.0138	0.0006	43094476	12998972232	0.9832	Kmer55	46970	5061	705	98501896	256518	2097	112380	82805835	17436	736.8
28-1-C	0.0011	0.0085	0.0004	77058081	23260598063	0.99	Kmer55	83032	11786	869	244298437	531470	2942	263080	205726992	20142	782
38-1-C	0.003	0.0126	0.0081	33346279	10060889352	0.9764	Kmer55	42053	2766	685	75952175	212887	1806	94018	63287169	20604	673.1
44-1-C	0.003	0.01	0.0017	39745131	11988491901	0.9853	Kmer55	76387	3946	722	158459610	238235	2074	179341	131278155	16662	732
45-1-C	0.0024	0.0101	0.033	36419321	10985311579	0.9546	Kmer55	92497	2973	684	169524797	274803	1832	207651	141212910	21006	680
47-1-C	0.0024	0.0099	0.0013	31332948	9452639979	0.9864	Kmer55	80731	3578	688	155444587	282915	1925	185036	130058571	15735	702.9
73-1-C	0.0018	0.0103	0.0009	43104703	13011674102	0.9871	Kmer55	83450	5596	775	196916238	389794	2359	220726	164134962	15351	743.6
77-1-C	0.0024	0.0088	0.005	37437093	11300553283	0.9838	Kmer55	89026	3900	696	178393645	226438	2003	214648	149310924	12918	695.6
52-1-C	0.002	0.0104	0.0016	31261238	9436155194	0.986	Kmer55	69938	3925	712	141662241	296976	2025	166427	118874094	20031	714.3
36-1-C	0.0049	0.0153	0.2116	32426731	9784327650	0.7682	Kmer55	57487	5290	756	131729212	365161	2291	155120	111925947	13680	721.5
32F-1-C	0.0022	0.0071	0.0012	67997412	20520238793	0.9895	Kmer55	155356	3686	712	314284974	602566	2022	372406	264003711	16641	708.9
41-1-C	0.0021	0.0104	0.0422	46814125	14120870829	0.9454	Kmer55	101743	3329	671	188628717	278344	1853	237770	158414781	19746	666.3
13-1-C	0.002	0.0111	0.0002	32154314	9702474529	0.9867	Kmer55	57735	9973	848	160916439	334969	2787	177640	138546648	28317	779.9
25-1-C	0.0016	0.012	0.0003	34313268	10337405109	0.9862	Kmer55	92419	10674	881	274416194	518027	2969	297514	234932625	20004	789.7
69-1-C	0.0017	0.0194	0.1822	27059299	8161042203	0.7967	Kmer55	64010	7102	813	164034700	477410	2562	182031	138511821	10632	760.9
