# Supplementary material for: Metagenomics Study Reveals Changes in Gut Microbiota in Centenarians: A Cohort Study of Hainan Centenarians
Source: Front Microbiol. 2020 Jul 2;11:1474. doi: 10.3389/fmicb.2020.01474 (PMC7343713; doi:10.3389/fmicb.2020.01474)
Supplement: Supplementary file 5 [file Table_4.XLSX]

## Sheet: PCR
sample name	PCR number	time before death(month)	ng/ul	ul	ug
10M-4-C	17L849	3	52.1	37.6123	1.9596
10M-3-C	17L830	6	20.6	0	0
112-5-C	17L895	4	470	50.7447	23.85
112-1-C	17L774	16	632	48.7	30.7784
1-2-C	17L795	2	73.6	27.8261	2.048
1-1-C	17L725	7	142	40.9155	5.81
12M-2-C	17L802	3	360	49.4444	17.8
12M-1-C	17L733	8	204	45.1961	9.22
14-4-C	17L847	3	189	68.418	12.931
14-3-C	17L828	6	143	50.5	7.2215
14-2-C	17L803	9	148.2	41.5047	6.151
14-1-C	17L735	14	600	51.6667	31
24-5-C	17L869	1	31.9	10.3041	0.3287
24-4-C	17L851	4	136	63.4941	8.6352
24-3-C	17L832	7	130	62.6154	8.14
24-2-C	17L805	10	164.4	42.8345	7.042
24-1-C	17L738	14	137	40.4015	5.535
26-3-C	17L833	3	145	64.4069	9.339
26-2-C	17L806	6	256	47.1875	12.08
26-1-C	17L740	9	243	46.7695	11.365
30-2-C	17L808	7	150.2	41.6844	6.261
30-1-C	17L742	10	273	47.674	13.015
33-5-C	17L872	4	272	71.6471	19.488
33-2-C	17L809	14	322	48.7888	15.71
39-2-C	17L812	3	372	49.6237	18.46
39-1-C	17L746	6	196	44.7959	8.78
4-3-C	17L825	7	224	70.0714	15.696
4-2-C	17L797	10	173	43.4393	7.515
4-1-C	17L727	15	202	45.099	9.11
48-2-C	17L816	3	29.9	5.11037	0.1528
48-1-C	17L751	6	190	44.4737	8.45
53-4-C	17L861	3	39.2	22.9796	0.9008
53-2-C	17L818	9	98.7	56.7366	5.5999
53-1-C	17L753	12	70.9	26.7913	1.8995
7-2-C	17L798	2	298	48.2886	14.39
7-1-C	17L729	7	317	48.6909	15.435
8-2-C	17L799	3	132.2	39.8714	5.271
8-1-C	17L730	8	130	39.6154	5.15
85-5-C	17L884	4	47.7	13.0713	0.6235
85-1-C	17L761	17	95.2	33.9916	3.236
90-5-C	17L886	1	83	30.9036	2.565
90-1-C	17L764	14	294	48.1973	14.17

## Sheet: results
PCR number	Akkermansia muciniphila	Alistipes finegoldii	Alistipes shahii	Bacteroides faecis	Bacteroides intestinalis	Butyrivibrio crossotus	Prevotella stercorea	Bifidobacterium longum	Ruminococcus bromii
17L849	27.34	29.19	14.86	18.61	36.5	34.45	26.12	10.78	27.61
17L830	30.54	31.29	16.08	17.47	24.1	36.18	27.94	12.02	31.08
17L895	28.85	16.08	13.16	21.19	20.06	35.03	26.45	29.31	14.14
17L774	28.33	15.96	12.33	21.1	17.88	30.73	26.06	27.52	14.23
17L795	25.82	16.72	11.97	16.63	19.73	33.71	13.04	18.03	30.04
17L725	10.43	17.96	13.87	16.77	17.38	32.22	11.5	24.36	28.59
17L802	13.02	16.55	14.44	18.64	27.02	0	11.55	12.5	14.99
17L733	14.02	16.06	12.42	21.63	22.11	34.96	13.44	27.93	14.43
17L847	29.15	26.89	16.59	27.23	29.04	33.13	14.01	32.92	31.97
17L828	19.35	22.98	15.17	24.15	26.74	34.01	17.94	25.09	18.86
17L803	19.38	23.86	14.38	26.87	29.78	28.61	13.62	29.12	20.16
17L735	16.94	21.25	14.08	25.23	23.58	32.63	14.35	30.06	17.16
17L869	32.01	21	16.24	24.02	31.14	35.06	19.46	24.11	30.99
17L851	31.76	18.17	15.02	22.83	26.41	36.62	17.58	20.33	17.19
17L832	27.75	17.34	15.12	22.16	27.39	34.13	20.29	19.25	21.68
17L805	30.73	17.32	14.84	23.77	26.63	36.21	15.81	19.95	18.14
17L738	29.96	20.76	18.03	24.02	25.15	36.09	10.71	24.26	32.74
17L833	31.04	27.99	28.97	13.79	0	34.48	29.06	30.47	16.91
17L806	31.19	27.5	17.82	26.47	26.38	33.69	12.19	22.69	25.16
17L740	28.97	26.64	17.39	27.45	26.35	35.15	11.85	20.4	27.5
17L808	14.18	23.09	18.73	28.55	27.95	28.17	13.07	21.12	17.88
17L742	29.44	21.85	17.22	28.28	28.12	19.29	13.11	29.89	16.96
17L872	30.54	28.45	13.66	19.01	22.21	38.95	28.61	22.91	22.86
17L809	31.72	26.8	12.14	22.99	23.38	0	27.71	22.88	17.58
17L812	17.88	15.62	12.76	23.58	24.31	16.79	16.78	29.08	18.82
17L746	29.4	17.39	12.72	22.11	19.71	12.87	21.96	29.75	15.46
17L825	29.31	28.43	15.31	23.98	35.05	32.99	12.11	28.81	18
17L797	30.25	25.09	15.31	22.07	30.98	36.69	21.54	28.96	24.31
17L727	30.94	24.95	14.08	22.64	24.02	33.08	15.49	20.06	28.58
17L816	19.17	24.38	18.31	30.06	23.74	21.87	23.39	26.22	17.86
17L751	28.11	21.03	16.19	21.25	16.22	14.51	19.17	26.1	18.41
17L861	25.16	19.67	14.75	25	21.71	35.11	21.05	22.07	15.19
17L818	17.96	17.4	14.89	24.48	18.55	34.32	24.32	28.74	31.4
17L753	31.41	18.62	15.57	23.99	23.97	35.95	16.92	23.7	32.3
17L798	28.03	13.74	13.23	19.06	33.54	34.87	26.88	28.62	14.57
17L729	32.09	19.34	15.07	17.01	16.13	32.68	29.9	21.03	18.63
17L799	31.2	19.61	14.26	22.17	16.82	33.04	30.2	15.39	23.13
17L730	17.69	20.1	14.16	20.97	16.19	34.9	25.48	27.51	16.32
17L884	14.25	20.41	16.15	24.41	20.13	34.46	15.52	30.1	20.79
17L761	23.11	20.24	15.18	22.46	18.04	33.18	15.03	30.13	19.13
17L886	27.04	22.49	16.87	22.47	25.92	32.16	15.35	19.36	17.87
17L764	25.75	31.97	16.4	27.92	33.89	18.26	21.48	29.99	26.33

## Sheet: 10
	17L849	17L830
Akkermansia muciniphila	27.34	30.54
Alistipes finegoldii	29.19	31.29
Alistipes shahii	14.86	16.08
Bacteroides faecis	18.61	17.47
Bacteroides intestinalis	36.5	24.1
Butyrivibrio crossotus	34.45	36.18
Prevotella stercorea	26.12	27.94
Bifidobacterium longum	10.78	12.02
Ruminococcus bromii	27.61	31.08

## Sheet: 112
	17L895	17L774
Akkermansia muciniphila	28.85	28.33
Alistipes finegoldii	16.08	15.96
Alistipes shahii	13.16	12.33
Bacteroides faecis	21.19	21.1
Bacteroides intestinalis	20.06	17.88
Butyrivibrio crossotus	35.03	30.73
Prevotella stercorea	26.45	26.06
Bifidobacterium longum	29.31	27.52
Ruminococcus bromii	14.14	14.23

## Sheet: 1
	17L795	17L725
Akkermansia muciniphila	25.82	10.43
Alistipes finegoldii	16.72	17.96
Alistipes shahii	11.97	13.87
Bacteroides faecis	16.63	16.77
Bacteroides intestinalis	19.73	17.38
Butyrivibrio crossotus	33.71	32.22
Prevotella stercorea	13.04	11.5
Bifidobacterium longum	18.03	24.36
Ruminococcus bromii	30.04	28.59

## Sheet: 12
	17L802	17L733
Akkermansia muciniphila	13.02	14.02
Alistipes finegoldii	16.55	16.06
Alistipes shahii	14.44	12.42
Bacteroides faecis	18.64	21.63
Bacteroides intestinalis	27.02	22.11
Butyrivibrio crossotus	0	34.96
Prevotella stercorea	11.55	13.44
Bifidobacterium longum	12.5	27.93
Ruminococcus bromii	14.99	14.43

## Sheet: 14
	17L847	17L828	17L803	17L735
Akkermansia muciniphila	29.15	19.35	19.38	16.94
Alistipes finegoldii	26.89	22.98	23.86	21.25
Alistipes shahii	16.59	15.17	14.38	14.08
Bacteroides faecis	27.23	24.15	26.87	25.23
Bacteroides intestinalis	29.04	26.74	29.78	23.58
Butyrivibrio crossotus	33.13	34.01	28.61	32.63
Prevotella stercorea	14.01	17.94	13.62	14.35
Bifidobacterium longum	32.92	25.09	29.12	30.06
Ruminococcus bromii	31.97	18.86	20.16	17.16

## Sheet: 24
	17L869	17L851	17L832	17L805	17L738
Akkermansia muciniphila	32.01	31.76	27.75	30.73	29.96
Alistipes finegoldii	21	18.17	17.34	17.32	20.76
Alistipes shahii	16.24	15.02	15.12	14.84	18.03
Bacteroides faecis	24.02	22.83	22.16	23.77	24.02
Bacteroides intestinalis	31.14	26.41	27.39	26.63	25.15
Butyrivibrio crossotus	35.06	36.62	34.13	36.21	36.09
Prevotella stercorea	19.46	17.58	20.29	15.81	10.71
Bifidobacterium longum	24.11	20.33	19.25	19.95	24.26
Ruminococcus bromii	30.99	17.19	21.68	18.14	32.74

## Sheet: 26
	17L833	17L806	17L740
Akkermansia muciniphila	31.04	31.19	28.97
Alistipes finegoldii	27.99	27.5	26.64
Alistipes shahii	28.97	17.82	17.39
Bacteroides faecis	13.79	26.47	27.45
Bacteroides intestinalis	0	26.38	26.35
Butyrivibrio crossotus	34.48	33.69	35.15
Prevotella stercorea	29.06	12.19	11.85
Bifidobacterium longum	30.47	22.69	20.4
Ruminococcus bromii	16.91	25.16	27.5

## Sheet: 30
	17L808	17L742
Akkermansia muciniphila	14.18	29.44
Alistipes finegoldii	23.09	21.85
Alistipes shahii	18.73	17.22
Bacteroides faecis	28.55	28.28
Bacteroides intestinalis	27.95	28.12
Butyrivibrio crossotus	28.17	19.29
Prevotella stercorea	13.07	13.11
Bifidobacterium longum	21.12	29.89
Ruminococcus bromii	17.88	16.96

[truncated: 9 more sheets: 33, 39, 4, 48, 53, 7, 8, 85, 90]
