# Supplementary material for: Metagenomics Study Reveals Changes in Gut Microbiota in Centenarians: A Cohort Study of Hainan Centenarians
Source: Front Microbiol. 2020 Jul 2;11:1474. doi: 10.3389/fmicb.2020.01474 (PMC7343713; doi:10.3389/fmicb.2020.01474)
Supplement: Supplementary file 6 [file Table_5.XLS]

## Sheet: MEDI-LITE Scores
No.	name	cereals (daily)	cereals score	legumes (daily)	legumes(weekly)	legumes score	vegetables (daily)	vegetables score	fruits (daily)	fruits score	milk products (daily)	milk products score	meat and meat products (daily)	meat and meat products score	fish (daily)	fish (weekly)	fish score	alcoholic beverages （daily）	alcoholic beverages score	oil (daily)	oil frequency	oil score	Total score
54	陈志皇	120	0	5.52571	38.68	0	207.143	1	64.2857	0	24.6575	2	385.714	0	0	0	0	0	1	20	occasional use	0	4
45	王英妹	112.857	0	1.0712	7.4984	0	87.9619	0	76.5656	0	0	2	8.14286	2	0	0	0	0	1	9	occasional use	0	5
52	羊福南	301.667	2	5.6	39.2	0	34.7619	0	100	0	0	2	203.333	0	0	0	0	0	1	2.16667	occasional use	0	5
44	王二香	61.3333	0	1.17667	8.23667	0	115.714	1	42.8571	0	83.3333	2	107.143	1	0	0	0	0	1	8	occasional use	0	5
77	王垂贵	164.286	1	0	0	0	6.60731	0	53.3333	0	16.6667	2	117.857	1	0	0	0	0	1	1.71429	occasional use	0	5
36	许月养	75	0	0.74	5.18	0	55.7143	0	21.4286	0	0	2	25.7143	2	12.8571	90	0	0.410959	1	0	occasional use	0	5
30	王尾乾	120	0	0.566667	3.96667	0	242.857	1	67.8571	0	0	2	46.381	2	3.33333	23.3333	0	0	1	14.5	occasional use	0	6
53	王韩月	125.714	0	11.6571	81.6	1	151.429	1	0	0	0	2	81.6667	1	7.04762	49.3333	0	0	1	12	occasional use	0	6
3	陆金兰	97.1429	0	2.60381	18.2267	0	537.363	2	64.2857	0	0	2	54	2	4	28	0	0	1	12.4	occasional use	0	7
47	李振妃	109.286	0	10.5143	73.6	1	152.857	1	64.2857	0	0	2	20.6667	2	0	0	0	0	1	0	occasional use	0	7
73	刘月香	108.333	0	0	0	0	217.857	1	42.8571	0	0	2	53.3333	2	30.9048	216.333	1	0	1	12.8333	occasional use	0	7
18	冯君贤	152.857	1	2.99523	20.9666	0	165	1	222.857	1	250	1	60.4384	2	14.2857	100	1	0	1	6	occasional use	0	8
9	王克运	180	1	0	0	0	571.429	2	100	0	0	2	214.286	0	107.143	750	2	0	1	14	occasional use	0	8
4	李琼英	69	0	4.72	33.04	0	514.286	2	128.571	0	0	2	100	1	55.5	388.5	2	2.66667	1	14.4	occasional use	0	8
24	陈娇女	75.5479	0	1.13333	7.93333	0	158.333	1	28.5714	0	0	2	46.1905	2	40.7143	285	2	0	1	15	occasional use	0	8
12	姜梅风	95.7143	0	14.5714	102	1	307.143	2	142.857	0	107.143	2	117.143	1	50	350	2	0	1	21	occasional use	0	9
8	杜如桂	150	1	0	0	0	510	2	200	1	0	2	121.429	0	85.7143	600	2	0	1	15	occasional use	0	9
15	王玉花	257.143	2	3.88571	27.2	0	85.7143	0	468.571	2	0	2	171.429	0	72.8571	510	2	0	1	0	occasional use	0	9
41	符延魁	120	0	1.13333	7.93333	0	354.286	2	157.143	1	0	2	54.2857	2	28.5714	200	1	0	1	12	occasional use	0	9
38	何秀带	210	2	4.28571	30	0	342.857	2	13.3333	0	0	2	163.333	0	64.2857	450	2	0	1	20	occasional use	0	9
71	王培女	274.11	2	3.64286	25.5	0	112.143	1	107.143	0	0	2	14.1905	2	17.1429	120	1	0	1	6	occasional use	0	9
28	陈石莲	180	1	5.71429	40	0	264.286	2	108.571	0	0	2	142.857	0	63.3333	443.333	2	20	2	24	occasional use	0	9
75	曾德爱	90	0	0	0	0	177.143	1	40	0	0	2	50	2	38.5714	270	2	21.4286	2	16	occasional use	0	9
11	朱世奇	151.429	1	10.3229	72.26	1	270.714	2	171.429	1	71.4286	2	142.857	0	114.286	800	2	0	1	13	occasional use	0	10
32	陈坚女	125.714	0	17	119	1	217.143	1	170.714	1	0	2	11.4286	2	200	1400	2	0	1	24	occasional use	0	10
33	陈守纪	95.7143	0	13.6	95.2	1	185.714	1	150	1	0	2	11.4286	2	180	1260	2	0	1	18	occasional use	0	10
25	郑尾带	246.429	2	5.71429	40	0	214.286	1	198.333	1	0	2	71.4286	2	50.274	351.918	2	0	1	24	occasional use	0	11

## Sheet: Energy Intake
No.	name	cooking				taste preferences				cereals （daily）		whole grains （daily）		legumes （daily）		vegetables （daily）		fruits （daily）		milk products （daily）		meat and meat products （daily）		fish （daily）		eggs （daily）		nuts （daily）		alcoholic beverages （daily）		oil （daily）		energy(kcal)
		boil	stir-fry	steam	deep-fry	salty	sweet	sour	spicy	intake(g)	energy (kcal)	intake(g)	energy (kcal)	intake(g)	energy (kcal)	intake(g)	energy (kcal)	intake(g)	energy (kcal)	intake(g)	energy (kcal)	intake(g)	energy (kcal)	intake(g)	energy (kcal)	intake(g)	energy (kcal)	intake(g)	energy (kcal)	intake(g)	energy (kcal)	intake(g)	energy (kcal)
12	姜梅风	1	2			1	3	2	1	95.7143	389.529	28.5714	19.6857	14.5714	69.4286	307.143	69.2171	142.857	45.6514	107.143	57.8571	117.143	293.25	50	48.26	25.7143	30.8726	0	0	0	0	21	188.79	1212.54
8	杜如桂	1				1	1	1	1	150	519	0	0	0	0	510	68.766	200	72.89	0	0	121.429	543.04	85.7143	34.5343	0	0	0	0	0	0	15	134.25	1372.48
11	朱世奇	1	2	3	4	2	2	1	2	151.429	515.314	81.4286	81.6257	10.3229	38.9857	270.714	47.3421	171.429	45.4671	71.4286	38.5714	142.857	331.41	114.286	102.276	17.1429	20.5817	0	0	0	0	13	116.41	1337.98
18	冯君贤	2	1			2	4	1	1	152.857	540.543	6.57534	4.3634	2.99523	20.122	165	20.122	222.857	96.4869	250	135	60.4384	161.337	14.2857	9.77214	4	9.77214	0	0	0	0	6	53.82	1051.34
15	王玉花	1				1	3	1	1	257.143	844.143	28.5714	29.1657	3.88571	18.5143	85.7143	11.7057	468.571	191.95	0	0	171.429	433.515	72.8571	70.3217	8.57143	10.2909	0	0	0	0	0	0	1609.61
9	王克运	1				2	1	1	1	180	622.8	14.2857	9.48	0	0	571.429	87.2886	100	33.2386	0	0	214.286	556.82	107.143	103.414	8.57143	10.2909	0	0	0	0	14	125.3	1548.63
4	李琼英	1	2	3		2	1	1	1	69	238.74	214.286	142.2	4.72	5.18667	514.286	82.3586	128.571	42.9086	0	0	100	233.693	55.5	52.3503	4	4.8024	0	0	2.66667	6.05333	14.4	129.448	937.741
3	陆金兰	2	1		3	2	1	1	1	97.1429	336.757	3.33333	8.71333	2.60381	10.7829	537.363	75.965	64.2857	34.515	0	0	54	139.841	4	3.8608	8.57143	10.2909	0	0	0	0	12.4	110.988	731.714
45	王英妹	2	1			3	3	2	1	112.857	358.629	22.6667	22.7133	1.0712	4.52413	87.9619	15.4809	76.5656	33.6663	0	0	8.14286	20.6133	0	0	5.33333	6.4032	0	0	0	0	9	80.55	542.58
41	符延魁	1	2			3	2	1	1	120	415.2	7.5	4.977	1.13333	5.4	354.286	55.132	157.143	63.9186	0	0	54.2857	128.324	28.5714	27.5771	17.1429	20.5817	0	0	0	0	12	107.4	828.51
38	何秀带	1				1	1	1	1	210	726.6	20.5479	13.6356	4.28571	15.3857	342.857	48.6457	13.3333	7.15867	0	0	163.333	421.502	64.2857	62.0486	8.57143	10.2909	0	0	0	0	20	179.8	1485.07
52	羊福南	1				2	3	1	1	301.667	1043.92	313.095	152.749	5.6	5.4	34.7619	9.23143	100	53.69	0	0	203.333	405.267	0	0	0	0	0	0	0	0	2.16667	19.3917	1689.65
44	王二香	1	2			2	1	1	1	61.3333	207.6	2.66667	2.72213	1.17667	4.53667	115.714	19.8139	42.8571	23.01	83.3333	45	107.143	278.41	0	0	0	0	0	0	0	0	8	71.6	652.693
47	李振妃	1				2	3	1	1	109.286	363.3	42.8571	31.5017	10.5143	23.3	152.857	25.0607	64.2857	26.01	0	0	20.6667	54.5513	0	0	0	0	0	0	0	0	0	0	523.724
71	王培女	1	2			3	1	1	1	274.11	936.9	31.5068	21.1167	3.64286	17.3571	112.143	18.2351	107.143	32.8893	0	0	14.1905	36.4114	17.1429	16.5463	37.1429	44.5937	0	0	0	0	6	53.7	1177.75
77	王垂贵	1	2			2	3	1	2	164.286	569.714	6.66667	4.424	0	0	6.60731	1.8469	53.3333	19.0907	16.6667	9	117.857	242	0	0	10	12.006	0	0	0	0	1.71429	15.3429	873.425
73	刘月香	1	2			2	3	1	1	108.333	363.3	7.48858	14.0934	0	0	217.857	31.1889	42.8571	17.34	0	0	53.3333	138.852	30.9048	28.5172	0	0	0	0	0	0	12.8333	114.875	708.166
30	王尾乾	1	2	3		2	1	1	1	120	415.2	10	6.636	0.566667	2.7	242.857	36.4257	67.8571	21.7686	0	0	46.381	111.476	3.33333	3.21733	4.66667	5.6028	0	0	0	0	14.5	129.785	732.811
25	郑尾带	1	3	2		2	2	1	1	246.429	854.571	40	26.544	5.71429	28	214.286	37.714	198.333	98.4375	0	0	71.4286	165.705	50.274	48.3704	10	12.006	0	0	0	0	24	214.8	1486.15
28	陈石莲	1				2	2	1	1	180	622.8	42.8571	28.44	5.71429	18.0571	264.286	41.6275	108.571	47.6949	0	0	142.857	331.41	63.3333	53.632	0	0	0	0	20	45.4	24	214.8	1403.86
24	陈娇女	1				1	2	1	1	75.5479	261.445	50	33.18	1.13333	5.4	158.333	19.9762	28.5714	15.34	0	0	46.1905	119.722	40.7143	36.4859	10	12.006	0	0	0	0	15	134.85	638.406
54	陈志皇	1				2	3	1	1	120	417.9	0	0	5.52571	21.4667	207.143	35.4075	64.2857	34.515	24.6575	13.3151	385.714	674.751	0	0	60	72.036	0	0	0	0	20	179	1448.39
75	曾德爱	1	2			3	2	1	1	90	311.4	64.2857	43.0229	0	0	177.143	28.0874	40	14.578	0	0	50	133.905	38.5714	31.6061	17.1429	20.5817	0	0	21.4286	48.6429	16	143.84	775.664
36	许月养	1				1	3	1	1	75	259.5	9.58904	6.36329	0.74	3.84	55.7143	7.78886	21.4286	11.505	0	0	25.7143	62.042	12.8571	12.4097	8.57143	10.2909	0	0	0.410959	0	0	0	373.74
32	陈坚女	1			2	2	2	1	1	125.714	435.486	0	0	17	81	217.143	33.9864	170.714	87.9611	0	0	11.4286	30.6069	200	193.04	60	72.036	0	0	0	0	24	214.8	1148.92
33	陈守纪	1			2	2	2	1	1	95.7143	331.686	0	0	13.6	64.8	185.714	29.1811	150	77.086	0	0	11.4286	30.6069	180	173.736	42.8571	51.4543	0	0	0	0	18	161.1	919.65
53	王韩月	2	1		3	2	3	1	1	125.714	435.486	14.0476	9.86629	11.6571	55.5429	151.429	24.8994	0	0	0	0	81.6667	216.721	7.04762	6.05263	10	12.006	0	0	0	0	12	107.4	867.974
Total										3869.28	13337.5	1062.83	717.219	128.175	519.73	6260.74	982.495	3005.85	1248.77	553.229	298.744	2596.68	6295.78	1240.82	1118.03	378	458.797	0	0	44.5062	100.096	335.014	3002.04	28079.2
Average										117.251	493.98	32.2069	26.5637	3.88408	19.2493	189.719	36.3887	91.0864	46.2506	16.7645	11.0646	78.6872	233.177	37.6007	41.4085	11.4545	16.9925	0	0	1.34867	3.70727	10.1519	111.187	1039.97
Proportion											0.474981		0.025542		0.0185089		0.0349891		0.0444718		0.010639		0.224209		0.0398158		0.0163389		0		0.00356468		0.10691

## Sheet: Questionnaire
	过去一周由多至少名次排序1-6：	1煮	2炒	3蒸	4煎
	口味是否偏咸		1=清淡	2=一般	3=偏咸	4=很咸
	口味是否偏甜		1=不甜	2=微甜	3=较甜	4=很甜
	口味是否偏酸		1=不酸	2=微酸	3=较酸	4=很酸
	口味是否偏辣		1=不辣	2=微辣	3=较辣	4=很辣
序号	食物名称	是否吃/喝	进食次数 (单选)				平均每次食用量(克或毫升)	平均每日食用量 (克或毫升)	平均每日能量 （千卡）	可食部分	可食比	能量	水分	蛋白质	脂肪	膳食纤维	碳水化物	维生素A	维生素B1	维生素B2	烟酸	维生素E	钠	钙	铁	类别	维生素C	胆固醇
		1 是 0 否	次/天	次/周	次/月	次/年
		v100	v101	v102	v103	v104	v105	v106	v107
粗粮	估计平均每天总量（克）	0		估计平均每天总能量（千卡）			0
谷类	估计平均每天总量（克）	0		估计平均每天总能量（千卡）			0
1	大米（米饭 /米粉）							0	0	100	1	346	13.3	7.4	0.8	0.7	77.2	0	0.11	0.05	1.9	0.46	3.8	13	2.3	11	0	0
2	非油炸小麦制品(面包/馒头/面条/ 饺子), 但方便面除外							0	0	100	1	355	10.5	11	0.1	0.2	77.5	0	0.28	0.05	2.7	0	60.9	8	9.6	11	0	0
3	全谷类(麦片, 荞麦)							0	0	100	1	367	9.2	15	6.7	5.3	61.6	0	0.3	0.13	1.2	3.07	3.7	186	7	11	0	0
4	油炸小麦制品(油条, 油饼,麻花)							0	0	100	1	386	21.8	6.9	17.6	0.9	50.1	0	0.01	0.07	0.7	3.19	585.2	6	1	11	0	0
5	方便面								0		0
6	土豆/芋头/甘薯							0	0	94	0.94	76	79.8	2	0.2	0.7	16.5	5	0.08	0.04	1.1	0.34	2.7	8	0.8	33	27	0
7	红薯							0	0	84	0.84	79	78.6	2.2	0.2	1	17.1	27	0.06	0.05	0.7	0.45	33.1	36	1	33	6	0
8	其他杂粮(玉米,小米, 高粱,薏米, 黑麦）							0	0	100	1	335	13.2	8.7	3.8	6.4	66.6	17	0.21	0.13	2.5	3.89	3.3	14	2.4	11	0	0
豆类	估计平均每天总量（克）	0		估计平均每天总能量（千卡）			0				0
9	干大豆(黄豆, 青豆或黑豆)									100	1	359	10.2	35.1	16	15.5	18.6	37	0.41	0.2	2.1	18.9	2.2	191	8.2	21	0	0
10	豆浆								0	100	1	13	96.4	1.8	0.7	1.1	0	15	0.02	0.02	0.1	0.8	3	10	0.5	21	0	0
11	豆粉									100	1	422	1.5	19.7	9.4	2.2	64.6	0	0.07	0.05	0.7	17.99	26.4	101	3.7	21	0	0
12	豆腐, 豆腐皮							0	0	100	1	81	82.8	8.1	3.7	0.4	3.8	0	0.04	0.03	0.2	2.71	7.2	164	1.9	21	0	0
13	其他豆类(绿豆/红豆)							0	0	100	1	316	12.3	21.6	0.8	6.4	55.6	22	0.25	0.11	2	10.95	3.2	81	6.5	21	0	0
蔬菜类	估计平均每天总量（克）	0		估计平均每天总能量（千卡）			0				0
14	鲜豆类蔬菜(豌豆, 荷兰豆, 扁豆, 豇豆，四季豆）							0	0	97	0.97	29	90.3	2.9	0.3	2.3	3.6	42	0.07	0.09	1.4	4.39	2.2	27	0.5	22	19	0
15	西红杮							0	0	97	0.97	19	94.4	0.9	0.2	0.5	3.5	92	0.03	0.03	0.6	0.57	5	10	0.4	31	19	0
16	辣椒（红辣椒/绿辣椒）									84	0.84	23	91.9	1.4	0.3	2.1	3.7	57	0.03	0.04	0.5	0.88	2.2	15	0.7	31	62	0
17	胡萝卜							0	0	96	0.96	37	89.2	1	0.2	1.1	7.7	688	0.04	0.03	0.6	0.41	71.4	32	1	33	13	0
18	瓜类蔬菜（黄瓜/南瓜/西葫芦/角瓜/丝瓜/苦瓜）							0	0	83	0.83	20	94.3	1	0.2	0.6	3.6	15	0.02	0.04	0.4	0.22	2.6	14	0.4	32	5	0
19	绿叶蔬菜（菠菜/油菜/空心菜/小白菜）							0	0	81	0.81	15	94.5	1.5	0.3	1.1	1.6	280	0.02	0.09	0.7	0.7	73.5	90	1.9	31	28	0
20	大白菜和其他叶类蔬菜（卷心菜/芹菜/生菜/红薯叶/芋头杆等）							0	0	94	0.94	13	95.8	1.3	0.3	0.7	1.3	298	0.03	0.06	0.4	1.02	32.8	34	0.9	31	13	0
21	十字花科蔬菜（西兰花/菜花）							0	0	83	0.83	33	90.3	4.1	0.6	1.6	2.7	1202	0.09	0.13	0.9	0.91	18.8	67	1	31	51	0
野菜									0		0
22	树仔菜								0		0
23	麻叶								0		0
24	马齿苋							0	0		0
25	枸杞菜								0		0
26	雷公菜								0		0
27	南瓜叶								0		0
28	百花菜								0		0
29	鹿舌草								0		0
30	树头菜								0		0
31	刺五加								0		0
32	木槿								0		0
33	臭菜								0		0
34	革命菜								0		0
35	蕨菜								0		0
36	苋菜								0	73	0.73	31	88.8	2.8	0.4	1.8	4.1	248	0.03	0.1	0.6	1.54	42.3	178	2.9	31	30	0
水果类	估计平均每天总量（克）	0		估计平均每天总能量（千卡）			0				0
37	橙色水果（橘子/杏/杮子/芒果/木瓜/柠檬）							0	0	60	0.6	32	90.6	0.6	0.2	1.3	7	1342	0.01	0.04	0.3	1.21	2.8	0	0.2	41	23	0
38	西瓜/甜瓜/其他瓜类水果							0	0	56	0.56	25	93.3	0.6	0.1	0.3	5.5	75	0.02	0.03	0.2	0.1	3.2	8	0.3	32	6	0
39	所有其他的新鲜/冷冻水果（苹果/草莓/香蕉/猕猴桃/杨桃/龙眼/葡萄等）							0	0	59	0.59	91	75.8	1.4	0.2	1.2	20.8	10	0.02	0.04	0.7	0.24	0.8	7	0.4	41	8	0
40	所有其他的除果脯以外的水果干（苹果/草莓/香蕉/猕猴桃/红枣/龙眼等）								0		0
41	果脯包括罐装或糖渍水果	0							0		0
乳类	估计平均每天总量（毫升）	0		估计平均每天总能量（千卡）			0				0
42	牛奶								0	100	1	54	89.8	3	3.2	0	3.4	24	0.03	0.14	0.1	0.21	37.2	104	0.3	53	0	15
43	奶制品	0							0		0
红白肉及肉制品：估计平均每天总量克		0		估计平均每天总能量（千卡）			0				0
44	白肉（鸡肉/鸭肉/鹅肉/鸽肉/鹌鹑肉）							0	0	70	0.7	212	54.4	29.4	7.9	0	5.8	76	0.02	0.35	0.2	0.9	221.7	71	5.4	52	0	0
45	红肉（猪/牛/羊）							0	0	79	0.79	339	53	13.6	30.6	0	2.2	10	0.36	0.15	3.1	0.2	52	6	1.3	51	0	79
鱼肉	估计平均每天总量（克）	0		估计平均每天总能量（千卡）			0				0
46	鱼类（所有海水和淡水鱼）							0	0	76	0.76	127	73.3	17.7	4.9	0	3.1	29	0.02	0.06	2.8	0.82	150.1	28	1.2	61	0	76
	其中海鱼所占量										0
47	虾蟹或其他海产品							0	0	51	0.51	79	79.3	16.8	0.6	0	1.5	0	0.01	0.05	1.9	2.79	302.2	146	3	63	0	117
蛋类	估计平均每天总量（克）	0		估计平均每天总能量（千卡）			0				0
48	鲜蛋（鸡蛋/鸭蛋/鹌鹑蛋）							0	0	87	0.87	138	75.8	12.7	9	0	1.5	310	0.09	0.31	0.2	1.23	94.7	48	2	54	0	585
49	松花蛋								0		0
坚果		0		估计平均每天总能量（千卡）			0				0
50	坚果（花生/瓜子/地瓜子/西瓜子/其他瓜子）	0						0	0	43	0.43	573	4.3	32.7	44.8	4.5	9.7	0	0.04	0.08	3.4	1.23	187.7	28	8.2	42	0	0
含酒精性饮料：估计平均每天总量 克		0		估计平均每天总能量（千卡）			0		0		0
51	白酒（包括所有类型）								0		0	227	0	0	0	0	0	0	0	0	0	0	0	0	0	86	0	0
52	葡萄酒								0		0
53	啤酒								0		0
54	无任何添加的白水或苏打水								0		0
55	黄酒								0		0
56	米酒								0		0
57	茶							0	0		0													17	1.1	71	0	0
58	咖啡							0	0
59	白糖							0	0	100	1	400	0	0	0	0	99.9	0	0	0	0	0	0.4	20	0.6	83	0	0
60	饮料（冬瓜茶/菊花茶）								0	100	1	30	92.5	0.1	0	0	7.4	3	0.04	0	0	0	4.2	7	0.1	85	0	0
食用油	估计平均每天总量（克）	0		估计平均每天总能量（千卡）			0				0
61	豆油							0	0	100	1	899	0.1	0	99.9	0	0	0	0	0	0	93.08	4.9	13	2	81	0	0
62	花生油								0	100	1	899	0.1	0	99.9	0	0	0	0	0	0	42.06	3.5	12	2.9	81	0	0
63	动物油							0	0	100	1	897	0.2	0	99.6	0	0.2	27	0.02	0.03	0	5.21	0	0	0	81	0	93
64	调和油							0	0	100	1	895	0	0	99.9	0	1	0	0	0.09	0.1	12.05	10.5	75	4.1	81	0	0
65	菜籽油								0	100	1	899	0.1	0	99.9	0	0	0	0	0	0	60.89	7	9	3.7	81	0	0
全日热量合计									0
